# Supplementary material for: Genome-Wide Association Study on Root Traits Under Different Growing Environments in Wheat (Triticum aestivum L.)
Source: Front Genet. 2021 Jun 10;12:646712. doi: 10.3389/fgene.2021.646712 (PMC8222912; doi:10.3389/fgene.2021.646712)
Supplement: Supplementary Table 1 — Information on the 196 wheat accessions, phenotypic and the corresponding u-values for root under different growing environments. [file Table_1.xls]

## Sheet: Table S1
TABLE S1. Information on the 196 wheat accessions, phenotypic and the corresponding u values for root under different growing enviroments
Taxa	Accession	Origin	Pedigree	Registered year	IHC								OHC								OPC								WP	JS	MS
					TRL(cm)	TRA(cm2)	TAD(mm)	TRV(cm3)	TRT(count)	RDW(mg)	u-value		TRL(cm)	TRA(cm2)	TAD(mm)	TRV(cm3)	TRT(count)	RDW(mg)	u-value		TRL(cm)	TRA(cm2)	TAD(mm)	TRV(cm3)	TRT(count)	RDW(mg)	u-value		RDW(mg)	RDW(mg)	RDW(mg)
ZQ001	Zhoumai9	Henan	(Yumai 2/Bainong 791)//(Lumai 1/Yanshi 4)	1992	507.154	70.6379	0.441375	0.78375	422.25	17.25	-0.47194		809.036	97.9255	0.3779	1.12967	508.417	33.8083	-1.23173		469.902	91.8971	0.59885	1.54688	558.125	38.4583	-0.113741		80.23	341.333	362.551
ZQ002	Yumai49	Henan	Wen 2540 mutations	1998	674.954	94.3457	0.444925	1.05012	468.75	25.625	0.465194		979.652	129.228	0.41415	1.61775	784	38.75	0.496445		475.82	96.4101	0.649175	1.61525	474.5	45.8417	0.183369		125.21	257.821	516.696
ZQ003	Yumai47	Henan	Baofeng 7228/Baiquan 3199	1997	644.66	96.3113	0.47335	1.14637	342.75	30.625	0.6252		784.633	111.689	0.428467	1.48658	552.333	35.8833	-0.408416		463.405	86.9187	0.584075	1.30912	369.75	36.5833	-0.47294		92.5	456.719	300.409
ZQ004	Yumai18	Henan	Zhengzhou 761/Yanshi 4	1990	577.77	88.8261	0.488775	1.087	451.25	28.75	0.558981		785.17	113.763	0.4224	1.52653	707.889	34.2833	-0.213317		626.991	98.9867	0.517012	1.325	892	47.1833	0.126157		140.52	446.393	533.521
ZQ005	Zhongmai1	Henan	Luomai 4/northwestern dwarf (97-26)	2004	569.961	79.029	0.44425	0.874	369.375	19.3333	-0.234307		941.168	131.411	0.433483	1.77017	715.5	37.625	0.543209		268.284	53.2438	0.6338	0.893875	276.125	27.0917	-1.15111		80.32	313	505.854
ZQ006	Yannong19	Shandong	Yan 1933/Shan 82-29	2001	553.608	75.8726	0.43695	0.82825	613.25	18.5	-0.0958458		799.602	116.749	0.431808	1.59375	536.917	41.2417	-0.0799622		768.752	122.494	0.529375	1.65062	1047	57.2583	0.906546		125.01	466.429	574.009
ZQ007	Hengguan35	Hebei	Heng 84Guan 749/Heng 87-263	2006	529.003	72.027	0.43435	0.7885	631	25.75	0.0177398		756.039	99.7791	0.418392	1.26817	619.833	40.6167	-0.493146		341.112	63.4523	0.558637	0.958375	364.875	25.6	-1.18939		110.61	317.011	258.865
ZQ008	Zhengmai366	Henan	Yumai 47/PH82-2-2	2005	505.598	66.527	0.419775	0.702	696.25	14.25	-0.43383		799.439	114.68	0.452092	1.57133	557	36.1583	-0.120945		533.371	95.897	0.56085	1.41162	586.375	44.1583	-0.0895742		130.02	273.875	321.19
ZQ009	Xuke1	Henan	3047-3/Neixiang 82C6	2009	373.142	57.4764	0.4982	0.70575	262.25	14.4875	-0.84802		911.75	135.942	0.452008	1.92719	727.389	35.4856	0.715753		633.873	134.428	0.51021	2.788	684	55.975	0.932616		142.5	387.012	305.829
ZQ010	Yumai34	Henan	Aifeng 3/Meng 201//Neuzucht///Yumai 2	1994	596.465	87.2942	0.46435	1.01737	425.75	22.375	0.212044		844.239	128.452	0.416444	1.82797	797.5	43.8917	0.64765		770.312	100.517	0.41505	1.046	1133	92.35	0.711798		105.23	332.464	659.748
ZQ011	Zhoumai19	Henan	Zhoumai 13/Shanyou 225//PH82-2	2004	564.749	88.423	0.4982	1.103	757.75	23.75	0.796679		727.601	107.732	0.440542	1.49817	467	34.725	-0.614655		429.16	75.2676	0.562425	1.076	405.5	35.7917	-0.752535		100.71	346.806	296.564
ZQ012	Zhoumai13	Henan	Zhou 8425B/Zhoumai 9	1998	531.438	70.8546	0.424525	0.751875	465.25	13.75	-0.578857		807.951	120.01	0.464192	1.74417	599.917	37.3667	0.247967		605.743	90.0979	0.534375	1.12625	859.5	43.7083	-0.0587372		157.15	464.075	615.694
ZQ013	Luomai4	Henan	80(6)-3-3-10/Aizao 781	2003	368.176	52.7615	0.455825	0.602	530.75	12	-0.916838		881.927	120.796	0.39925	1.54217	664.5	39.825	-0.031234		558.625	108.95	0.630875	1.93437	673.125	42.3417	0.526648		120.62	474.75	299.458
ZQ014	Jinan17	Shandong	Linfen 5046/Lumai 13	2002	422.397	82.0486	0.621575	1.27225	460.5	30.5833	1.03833		892.236	126.248	0.412167	1.59458	660.667	36.2417	0.0257597		583.094	146.926	0.796325	2.95	418.5	28.3	1.41345		82.5	488.993	577.162
ZQ015	Yanzhan4110	Henan	Yanshi (1)-0-3-1/Yumai 10	2003	611.101	94.0001	0.48965	1.15075	471.75	13.7812	0.307284		769.014	111.492	0.448178	1.55989	590.056	38.9472	-0.0770373		565.432	94.4882	0.523138	1.29175	742.125	40.225	-0.188933		120.01	540.257	417.827
ZQ016	Xinmai18	Henan	(C5/Xinxiang 3577) F3//Xinmai 9	2004	781.402	106.159	0.433975	1.149	816.25	30.75	1.28046		756.887	111.777	0.428392	1.51925	519.833	29.125	-0.722795		260.494	52.0255	0.597987	0.936625	275.375	29.525	-1.24134		77.865	446.714	301.242
ZQ017	Zhoumai18	Henan	Neixiang 185/Zhoumai 9	2004	609.861	84.2271	0.43745	0.9265	756.25	29.5	0.59764		953.345	139.87	0.446225	1.912	775.167	45.2	1.18931		486.934	91.169	0.626988	1.4735	533.875	48.425	0.107614		132.5	361.021	649.759
ZQ018	Fanmai5	Henan	Ji 5418/Jingfan 309//Zhoumai 13	2005	334.157	45.3208	0.43175	0.489375	249.5	15.125	-1.44559		702.499	101.036	0.434453	1.34381	435.111	33.85	-0.936962		589.832	103.028	0.56725	1.50975	399.5	45.2	-0.032162		105.883	274.069	326.18
ZQ019	Zhengmai004	Henan	Yumai 13/90m434//Shi 89-6021	2004	467.124	70.5176	0.481125	0.847375	301.375	26.875	-0.183645		767.044	118.362	0.449475	1.66292	603.083	35.9583	-0.0264491		414.873	66.5037	0.54075	0.878	575.25	41.85	-0.768681		120.05	469.861	782.616
ZQ020	Zhengmai9023	Henan	{(Xiaoyan 6×Xinong 65)×[83(2)3-3×84(14)43]}F3×Shan 213	2001	477.629	66.9336	0.446325	0.746625	308	20.25	-0.597522		842.602	116.927	0.428625	1.637	555.333	41.0444	0.00971031		967.63	168.839	0.546475	2.46175	1002.75	67.75	1.98823		172.895	336.432	549.564
ZQ021	Neixiang188	Henan	Miangyang 84-27/Neixiang 82C6//Yumai 17	2000	394.812	51.3493	0.413025	0.5325	527	17.5	-0.975478		688.649	128.237	0.488217	2.22017	559.75	41.1917	0.694422		656.535	111.368	0.573838	1.6265	597.375	55.6917	0.48517		102.5	513.028	475.116
ZQ022	Aikang58	Henan	Zhoumai 11//Wenmai 6/Zhengzhou 8960	2005	535.162	76.2678	0.454425	0.86825	742.75	22.5	0.242574		751.288	104.107	0.412708	1.35958	467.917	41.0111	-0.671496		496.792	90.73	0.541825	1.359	501.25	31.85	-0.511684		99.56	308.75	229.909
ZQ023	Xiaoyan81	Beijing	Xiaoyan 54×8602	2005	674.909	112.646	0.532175	1.50187	381.25	16.375	0.961008		914.962	129.929	0.426775	1.805	630.25	40.1	0.417131		395.439	83.5674	0.669675	1.53225	527.75	35.3167	-0.0878505		127.52	358.5	377.733
ZQ024	Zhengyumai9987	Henan	Yumai 21/ Yumai2// Yumai 57	2007	554.635	87.5921	0.50225	1.10075	558.5	29.5	0.72497		706.712	99.6321	0.428483	1.30908	467.417	27.8527	-1.17209		511.17	93.2471	0.578525	1.39275	590.875	43.6	-0.0851319		127.36	229.914	215.099
ZQ026	Xinmai19	Henan	(C5/Xinxiang 3577)F3d1//Xinmai 9	2006	445.249	60.1693	0.4294	0.647875	344.375	12.5	-1.02019		710.641	96.3971	0.415589	1.25508	482.722	33.0583	-1.11108		370.917	74.3973	0.612775	1.23663	346.875	34.625	-0.646523		95.643	267.992	302
ZQ027	Luomai21	Henan	Luomai 1 / Zhoumai 13	2006	789.883	123.61	0.498225	1.53975	522.75	28.5	1.6011		859.064	134.09	0.4272	1.93058	629.5	39.7333	0.444002		629.304	106.222	0.561413	1.51412	711.875	51.4833	0.346803		108.23	394.5	673.535
ZQ028	Zhongyu12	Henan	Aibai progenies /Bainong 64	2008	496.966	70.0879	0.44865	0.78675	435.25	15.8812	-0.481287		760.426	109.161	0.447503	1.514	622.389	40.3556	-0.042582		490.381	81.2399	0.585063	1.13813	716.25	47.3833	-0.123244		114.27	484.083	293.296
ZQ029	Yimai6	Henan	Zhoumai 9/Yumai 18	2011	413.404	53.907	0.39435	0.54275	405	19.75	-1.07496		793.442	134.242	0.476853	2.10322	594.972	30.3056	0.415618		353.877	70.3167	0.605775	1.14875	364.75	38.8	-0.677883		127.5	478.167	665.286
ZQ030	Nongda1108	Beijing	5108/Riband//Wen 6/3/Zhoumai 134	2012	393.354	57.1398	0.461375	0.661	403.667	12.375	-0.91054		828.757	115.755	0.429883	1.54717	629.333	35.0417	-0.164776		545.676	105.657	0.619962	1.729	651	49.7833	0.465903		110.26	428.425	425.214
ZQ031	Kaimai21	Henan	D9401/Kaimai 16	2011	607.085	87.9827	0.458125	1.01638	339.75	10.375	-0.225722		794.36	115.578	0.417817	1.55333	471.167	33.625	-0.60246		300.523	67.0913	0.665662	1.20325	244.75	28.93	-0.772041		92.12	352.137	491.39
ZQ032	Yujiao5	Henan	Zheng 91138/ Yamai 49	2011	374.251	48.0727	0.4084	0.491625	361.5	10.1667	-1.47411		873.622	123.04	0.434567	1.67517	554.417	41.7	0.201617		634.856	124.048	0.616737	2.09088	589	55.0333	0.871803		115.36	421.875	176.824
ZQ034	Pingan8	Henan	Yumai 2 /Zhoumai 13	2011	801.107	121.316	0.482675	1.462	392	32.75	1.44587		672.542	102.03	0.448367	1.51131	482.917	30.4417	-0.814006		373.872	65.1414	0.579325	0.938375	296.125	31.05	-1.04004		85.07	300.036	434.285
ZQ035	Luomai24	Henan	Luotai 911/Huaimai 18	2013	310.308	47.3206	0.483625	0.5745	411.25	17	-0.943457		741.554	106.305	0.424917	1.43119	487	36.8944	-0.650573		389.747	83.5321	0.6636	1.48425	354.25	35.8083	-0.256239		90.02	180.969	261.861
ZQ036	Wennong14	Shandong	84139//9215/876161	2010	411.763	62.1532	0.480175	0.74675	336.625	23.625	-0.461761		884.485	127.411	0.412258	1.71583	681.75	41.4833	0.323658		545.14	84.5668	0.560837	1.098	833.125	51.925	0.0202341		145.23	506.75	449.246
ZQ037	Shi4185	Hebei	Zhi 8094/Yumai 2/Shi 84-7120	2001	568.277	72.3847	0.404275	0.73375	590	12.5	-0.506025		644.669	100.37	0.448542	1.46892	410.333	33.7167	-0.893804		556.172	85.6689	0.5376	1.1205	585.75	47.975	-0.276209		130.16	391.857	486.935
ZQ038	Luomai23	Henan	Yumai 18/Huaiyin 9628	2009	351.639	47.8843	0.430875	0.520125	324.75	14.375	-1.3158		669.923	85.0609	0.421225	1.02067	465.167	36.4833	-1.28967		315.742	58.1791	0.566775	0.860125	334.5	29.575	-1.22857		117.15	281.75	408.223
ZQ039	Xinmai9	Henan	3047-3/Neixiang 82C6	1997	537.572	89.4993	0.531	1.18788	385.75	23.75	0.546004		839.329	141.62	0.483558	2.18983	613.333	38.4111	0.975176		547.006	98.5292	0.602775	1.53287	569.75	53.7583	0.278508		162.165	362.321	288.942
ZQ040	Yumai2	Henan	65(14)3/Kanghuihong	1983	363.703	50.0604	0.4387	0.54875	369.875	16.625	-1.11174		573.632	80.776	0.423783	1.09092	385.75	29.5	-1.78645		577.597	92.7507	0.5359	1.25725	829.5	47.2167	0.0171691		100.63	348.875	464.098
ZQ041	Bainong3217	Henan	(Funo/NX5//Xiannong 39)/(XN64/YD24)	1981	447.995	60.5275	0.428975	0.65075	533.5	11.5833	-0.824068		1002.97	132.289	0.387336	1.6745	621.083	38.5917	0.137063		546.718	82.0106	0.563425	1.10225	902.625	44.3333	-0.0516018		145.21	428.062	505.45
ZQ042	Shaanyou225	Shaanxi	Xiaoyan 6/NS2761	1992	671.334	89.591	0.4083	0.93375	655	14.5	0.0804606		727.082	113.602	0.45275	1.59342	502.75	33.0267	-0.416318		333.255	59.3443	0.545962	0.851375	323.375	29.325	-1.28876		122.35	381.143	NAN
ZQ043	86(79)-128	Henan	86-178/11013	1994	534.66	84.26	0.5	1.06	385.25	20	0.167888		1135.73	160.537	0.425708	2.1145	923.667	53.5583	2.17051		601.549	118.086	0.58795	1.95575	541.375	41.95	0.396042		160.236	470.8	485.107
ZQ044	Chinese Spring	Sichuan	Unknown	Landrace	520.113	82.6434	0.508875	1.04925	640	20.25	0.459173		956.884	144.01	0.427253	2.04778	814.111	49.5417	1.40264		694.144	137.056	0.580637	2.21887	747.5	48.85	0.980081		137.51	235.875	689.786
ZQ045	Xinmai20	Henan	Yanzhan 1/Xinmai 9	2007	614.67	92.9707	0.480225	1.12275	762.25	9.75	0.460121		772.946	111.777	0.452383	1.53775	617.917	40.3167	0.0415652		556.185	100.758	0.583725	1.525	704.75	60.4667	0.438635		127.225	355.5	405.675
ZQ046	Zhengmai7698	Henan	Zhengmai 9405/4B269// Zhoumai 16	2011	491.51	78.8212	0.50325	0.9595	420.25	24.375	0.164147		780.947	111.174	0.449175	1.45858	494.667	39.5	-0.251786		389.933	67.3988	0.554437	0.953375	520.375	40.4417	-0.775476		134.78	377.639	466.511
ZQ047	Jimai22	Shandong	935024/935106	2006	570.967	78.7664	0.43865	0.864875	435.875	27.625	0.0405063		777.26	113.079	0.415417	1.54017	509.083	35.8667	-0.534966		351.196	64.6928	0.59895	1.028	447.75	38.6167	-0.7353		115.12	474.281	287.986
ZQ048	Zhoumai23	Henan	Zhoumai 13/Xinmai 9	2008	452.745	59.7179	0.419625	0.62775	585.25	28.5	-0.351272		790.426	116.529	0.422342	1.61708	514	33.3083	-0.470009		524.719	106.54	0.640587	1.76775	431.375	56.2417	0.473543		167.735	510.375	576.672
ZQ049	Liangxing99	Shandong	Ji 91102/Lumai 14//PH85-16	2004	723.899	98.152	0.43255	1.0595	693.25	27.1667	0.819508		1035.01	151.586	0.419308	2.05183	733.667	41.8417	1.12852		389.43	73.5229	0.57635	1.132	448	35.75	-0.709385		105.25	420.319	423.399
ZQ050	Zhongmai875	Beijing	Zhoumai 16/Liken 6	2014	411.503	67.7598	0.5229	0.88825	441	25.75	0.0476305		721.956	110.735	0.458742	1.58317	554.333	42.475	0.00699214		441.949	78.3941	0.583	1.16387	666.625	43.8833	-0.288591		112.135	490.858	429.752
ZQ051	Yunong201	Henan	Neixiang 182/818036//Tai 910989/Shi 6021	2006	344.387	51.2419	0.476025	0.610333	268.833	16	-1.057		661.569	99.048	0.432542	1.36792	488.083	31.9667	-0.996181		540.213	91.9143	0.540625	1.27575	555.125	47.95	-0.200364		127.115	285.494	344.506
ZQ052	Yumai52	Henan	Yumai 1//Sichuan oligoculm/Puyang 5	1998	631.934	98.0748	0.493775	1.21313	330.375	33.5	0.8231		1029.66	141.351	0.401908	1.88517	688.75	44.0667	0.802479		549.342	111.806	0.622	1.853	414.5	47.8167	0.365752		105.23	200.133	587.456
ZQ053	Yumai68	Henan	(Bainong 3217/Yumai 3)F1/(Ji 84-5418/Yumai 10)F1	2000	359.743	50.8412	0.449725	0.57175	586.25	20	-0.707711		743.319	110.549	0.455433	1.54517	607.833	36.5583	-0.137901		870.678	128.239	0.523	1.65825	962	50.6	0.882223		147.145	503.286	577.44
ZQ054	Yunong202	Henan	Yumai 21/Yunong 127	2007	383.387	57.1688	0.460625	0.754625	304.625	22	-0.708195		824.286	125.204	0.431117	1.729	551.167	38.4	0.0371939		597.525	117.412	0.592525	1.99113	640.625	45.2417	0.541227		108.24	365.812	875.656
ZQ055	Yunong416	Henan	Yumai 49// Yumai 21/ Yumai 35	2009	762.598	116.775	0.4875	1.42325	730.625	27.75	1.58887		880.319	134.898	0.413025	1.87378	624.25	43.5283	0.474822		563.39	119.726	0.616725	2.1275	548.5	40.5167	0.51643		78.22	314.875	358.7
ZQ056	Yunong982	Henan	HY9153/Bainong 3217// Yumai 49	2009	446.332	65.1097	0.465175	0.756625	410.5	21.0833	-0.430879		725.485	115.343	0.450317	1.84233	575.5	34.1083	-0.109856		392.999	74.9415	0.600912	1.16288	320.375	35.4167	-0.69542		100.834	386.679	294.472
ZQ057	Yunong949	Henan	(Zhengtaiyu 92215/90m434)F1/90(232)	2005	737.512	109.347	0.47445	1.29475	460.375	18.625	0.781026		943.581	125.9	0.4096	1.60819	606.194	38.7778	0.0894667		508.748	106.679	0.633288	1.948	473.25	45.0667	0.359961		110.662	377.539	201.367
ZQ058	Yubao1	Henan	89(35)-14/Aizao 781-4	2008	445.369	61.1989	0.4355	0.670875	410.625	12.375	-0.896952		819.893	111.9	0.402433	1.46583	495.667	33.4833	-0.730676		468.597	80.2029	0.5785	1.15288	477.75	40.45	-0.457483		132.5	425.298	502.79
ZQ059	Zhengnong17	Henan	Yumai 51/Youfan 5	2003	395.532	62.4137	0.50525	0.784833	437.333	15	-0.474061		743.795	116.045	0.467325	1.75025	721.417	38.0583	0.363569		589.955	112.575	0.58915	1.77225	756	47.625	0.520334		130.23	253.143	407.654
ZQ060	Yunong9901	Henan	Xianyang super spike/Yunong 8923	2004	650.493	97.7648	0.4692	1.1555	523	30.9708	0.84904		812.812	128.381	0.439675	1.87142	516.917	41.0333	0.239878		589.896	113.808	0.595875	1.8525	558.875	47.0167	0.429743		175.12	483.5	372.962
ZQ061	Anmai8	Henan	Aibai recurrent selection lines	2002	459.529	64.4414	0.4453	0.719625	342.375	15.375	-0.765514		759.147	105.157	0.420117	1.337	585.5	35.325	-0.626826		379.349	69.9558	0.591862	1.1185	402	40.175	-0.662914		95.23	381.268	188.281
ZQ062	Ruzhou0319	Henan	Taigu/ Zhoumai 9, etc.	2009	610.529	85.7999	0.4397	0.90175	528.375	28.5	0.319886		1001.75	157.308	0.431867	2.39092	658.167	40.975	1.28229		623.205	120.176	0.573975	1.93175	678.5	38.6425	0.427749		112.125	385.527	267.862
ZQ063	Yuanyu3	Henan	Bainong 64/Zhoumai 11	2006	454.413	60.3167	0.421825	0.63775	613.25	21.25	-0.497195		1063.12	144.705	0.3963	1.86683	721.5	42.175	0.816704		616.315	108.443	0.580462	1.60113	730.75	49.0833	0.426395		130.56	276.725	479.291
ZQ064	Taikong6	Henan	Yumai 49spaceflight mutation	2003	734.917	105.329	0.45675	1.20275	789.75	22.25	1.07558		1085.02	152.319	0.4127	2.06467	779	43.1833	1.28923		779.453	113.437	0.53685	1.43175	786.75	56.95	0.595604		140.51	374.286	370.305
ZQ065	Yandian9433	Henan	Zhoumai 9/ Yumai 18	2006	380.026	51.3942	0.42975	0.55325	286	10.8333	-1.36831		764.401	105.892	0.428358	1.39192	571.667	32.6083	-0.639803		314.496	63.015	0.5898	1.11413	299.75	25.5083	-1.10097		110.267	364.214	323.493
ZQ066	Zhoumai22	Henan	Zhoumai 12/Wenmai 6//Zhoumai 13	2007	633.983	107.749	0.541	1.45725	352.875	33.625	1.31401		948.384	136.116	0.432192	1.84375	616.917	49.1833	0.89286		506.239	105.114	0.628713	1.78112	392.375	53.2917	0.330385		110.213	239.329	299.441
ZQ067	04zhong36	Henan	Bainong 64/ Zhoumai 11	2006	589.06	83.1841	0.449575	0.936125	453.5	21.875	0.0622272		902.066	128.796	0.4228	1.74933	677.333	36.8917	0.285508		331.295	66.6689	0.6199	1.1055	343	33.35	-0.79856		85.24	266.472	501.821
ZQ068	Lankao198	Henan	R81/ Bainong 64//Yanzhan 4110	2011	396.537	65.7466	0.52845	0.882	315.625	20.25	-0.267512		660.022	105.012	0.443075	1.55367	486	33.5917	-0.695902		314.135	62.1967	0.57275	1.01925	323	54.6167	-0.737359		137.325	409.714	242.503
ZQ069	Xuke316	Henan	Zhoumai 16/ Bainong 64	2011	507.044	77.8212	0.488275	0.951	324.875	24.125	-0.00868923		700.512	100.086	0.430297	1.32192	476.139	35.6667	-0.860797		498.421	83.1921	0.540412	1.14938	757.25	43.2583	-0.286642		130.41	257.997	455.033
ZQ070	Guomai301	Henan	G883/Pumai 9	2012	548.12	94.5196	0.55165	1.3185	667.25	14.0833	0.835038		631.928	90.5373	0.437914	1.23503	522.861	29.0333	-1.21516		461.395	79.0719	0.5437	1.11587	652.125	41.625	-0.464668		105.167	470.221	545.804
ZQ071	Xinmai26	Henan	Xinmai 9408/Jinan 17	2010	398.846	59.239	0.47535	0.71275	476.75	21	-0.465028		849.958	124.362	0.438517	1.74942	657.917	38.2667	0.297355		665.024	107.417	0.535325	1.45225	960.875	55.2333	0.522768		132.055	331.789	621.706
ZQ072	Luohan6	Henan	Yumai 49/Shannong 45	2006	752.535	103.312	0.434875	1.12975	700.25	21.5	0.815398		984.293	141.09	0.411461	1.828	612.944	45.7806	0.707507		883.736	148.442	0.53915	2.1305	1095	70.325	1.69273		130.18	279.654	516.543
ZQ073	Jihan2	Shandong	Unknown	2001	681.596	101.822	0.474375	1.211	550.25	37.5	1.20294		972.373	136.698	0.4214	1.77767	690.5	41.25	0.648681		458.772	82.0168	0.55145	1.2115	634.25	45.075	-0.34072		140.24	359.603	413.399
ZQ074	Xinhan1	Henan	Unknown	2011	548.57	89.4522	0.52195	1.17375	593	17.75	0.580251		689.194	97.6823	0.416633	1.28992	640.083	29.65	-0.969932		479.72	79.7987	0.5462	1.10512	604.375	38.3083	-0.520062		94.01	512.5	675.122
ZQ075	Zhenghan1	Henan	Zhengzhou 831/Yumai 13	1999	705.21	97.8659	0.441375	1.0815	662	28.75	0.852275		988.403	140.944	0.424042	1.86711	688.611	43.7111	0.872383		600.995	110.477	0.59375	1.64475	509.5	59.25	0.481205		97.805	482.479	906.975
ZQ076	Yunong4023	Henan	Zhoumai 16/Xinhan 1	2011	477.952	68.0031	0.45645	0.771	577.5	19.9167	-0.230773		749.877	100.727	0.44705	1.31142	490.25	35.1417	-0.66793		649.353	113.249	0.547888	1.67087	685.875	41.125	0.256079		137.715	512.886	683.545
ZQ077	Qiule2122	Henan	Xunong 5/Xinmai 18	2014	364.787	50.7376	0.442625	0.5615	279.5	13.875	-1.25734		836.289	114.771	0.404283	1.46142	566.083	35.6	-0.479481		705.618	119.168	0.571712	1.33325	692.375	54	0.518093		155.903	571.125	281.354
ZQ078	Xuke415	Henan	Zhoumai 16/recurrent selection 01-1	2014	471.495	60.5223	0.40955	0.61825	660.25	19.25	-0.5399		728.409	111.611	0.441683	1.57108	543.917	33.5333	-0.44177		640.588	111.532	0.551813	1.63525	800.25	49.15	0.441997		155.626	374.646	551.491
ZQ079	Zhengyumai043	Henan	Yumai 57/ Zhoumai 16	2014	488.421	68.0374	0.44325	0.75425	592.25	18.5	-0.306792		779.151	112.992	0.424369	1.52625	604.917	34.5028	-0.373247		738.149	120.594	0.547588	1.67225	1043.25	49.5917	0.808371		177.805	399.938	577.086
ZQ080	Pingan11	Henan	Exterior line 835/ Self-selection Z52	2015	483.08	70.5043	0.4528	0.806125	405	21.9375	-0.331584		1020.16	145.049	0.407958	1.95225	719.167	42.7333	0.910273		481.947	94.8936	0.601988	1.60038	552.375	36.1083	-0.0862094		95.514	258.111	415.369
ZQ081	Cunmai10	Henan	Zhoumai 24/Aikang 58	2015	443.179	64.4908	0.462175	0.74725	485.75	20.25	-0.398257		909.301	131.764	0.461928	1.81925	627.611	46.8583	0.923752		638.399	113.026	0.561375	1.72	642.5	44.9417	0.335955		142.602	345.91	659.207
ZQ082	Zhengmai 103	Henan	Zhou13/D8904-7-1//Zheng 004	2014	609.872	82.3017	0.4296	0.884	313	14.175	-0.411861		920.233	118.948	0.414583	1.52592	657.917	36.6	-0.022479		430.302	76.1505	0.51745	1.105	371.25	30.475	-0.999907		127.403	315.986	291.977
ZQ083	Zhengmai113	Henan	Aikang 58/Yanzhan 4110	2015	613.993	86.0511	0.44605	0.96675	714.75	18.25	0.324554		756.866	103.992	0.424681	1.36311	639.611	38.4167	-0.394982		674.144	110.262	0.555375	1.56387	965.125	60.1158	0.748259		103.025	227.045	403.731
ZQ084	Pu2056	Henan	Zhoumai 16/Yumai 24	Regional test	512.645	70.7996	0.43965	0.7785	310.25	14.9625	-0.664353		805.175	107.8	0.4022	1.40492	526.583	34.0833	-0.759756		459.671	85.1723	0.556525	1.30675	415.25	33.325	-0.605007		72.5135	317.583	178.609
ZQ085	Zhongyu9302	Henan	Aibai/(Zhoumai 16/04zhong36)	2014	685.298	99.6722	0.462425	1.15463	346.375	24.375	0.501978		957.576	137.424	0.411833	1.80258	625.167	44.8333	0.606019		682.676	112.331	0.511887	1.60525	715.375	43.1417	0.188266		105.802	233	259.704
ZQ086	Fanmai11	Henan	Fanai 2/Yuangfan 3	2008	747.12	98.7708	0.42075	1.03925	455.25	27.6667	0.537375		779.891	102.969	0.405139	1.29931	438.194	37.2	-0.917338		431.973	79.2399	0.570625	1.18762	464.75	35.6167	-0.605918		81.22	235	349.812
ZQ087	Luomai05159	Henan	Aikang 58/Kaimai 18	2014	584.656	82.721	0.449125	0.93175	454.375	24.3333	0.116267		728.854	100.647	0.414667	1.2955	628.25	35.5292	-0.702413		491.193	83.9335	0.549588	1.16688	671	48.45	-0.233776		135.11	411.361	721.379
ZQ088	Zhengmai1023	Henan	Zhoumai 16/Yumai 34// Zhoumai 16	Regional test	349.163	50.0396	0.45645	0.5715	299.375	21.625	-0.981045		852.778	131.084	0.420692	1.8885	506.667	35.2833	-0.0238271		224.018	44.0521	0.62875	0.704875	214.25	32.2	-1.32934		122.505	320.559	399.524
ZQ089	Yanke028	Henan	Zhoumai 16/Yanke 95-6	2015	459.56	64.04	0.44	0.71	399.25	20	-0.605378		1162.94	174.617	0.426064	2.40828	888.417	43.5056	2.11257		674.871	152.434	0.6746	2.93737	652	58.9583	1.77346		120.13	293.343	551.323
ZQ091	Luoxin998	Henan	Bainong 71-22/Yumai 18//Wen 2540/Lovrin 10	2008	505.567	74.5076	0.4596	0.862125	386.25	17.5	-0.340366		821.888	118.571	0.452614	1.57339	628.472	33.8861	-0.0126267		505.426	101.342	0.613287	1.6325	347	36.9	-0.0991776		75.06	324.808	569.053
ZQ092	Han6172	hebei	J1697(Shannong 17sib line)/Yannong 19	2002	453.613	59.7345	0.418825	0.62625	634	17	-0.619249		725.784	107.942	0.427742	1.55508	518.5	32.0417	-0.684635		574.734	95.064	0.53315	1.29675	711.25	50.45	-0.000898752		135.04	500.069	488.127
ZQ093	Zhou8425B	Henan	Zhou 78A/Annong 7959	1996	490.081	84.0687	0.547975	1.157	332.875	23.75	0.421395		850.852	123.858	0.442858	1.72925	636.417	42.0083	0.412035		427.044	81.9434	0.616162	1.27825	606	53.05	-0.0205032		102.075	428.896	276.192
ZQ096	Jinmai47	shanxi	12057/Han 522/k37-20	1995	619.077	88.3818	0.456375	1.0045	617.5	26.5	0.542877		863.311	126.287	0.423625	1.68367	688.5	38.75	0.255784		727.69	123.949	0.6019	1.90462	1093.5	53.125	1.19705		162.015	524.557	868.799
ZQ098	Shan160	Shaanxi	Shan 213/167-6-4	1996	435.121	64.1278	0.4661	0.75275	312.25	25.2	-0.451109		710.729	102.97	0.431217	1.36083	499.5	32.525	-0.862885		322.296	56.638	0.542725	0.81775	375.5	25.275	-1.37016		80.16	472.75	217.529
ZQ101	Zhoumai16	Henan	Zhoumai 9/ Zhou8425B	2002	455.311	64.7886	0.45175	0.734	342.125	16.625	-0.696124		836.965	122.862	0.4544	1.685	632.833	32.7333	0.0978451		324.007	70.5848	0.650338	1.25575	276.375	24.1083	-0.803771		90.03	352.044	197.256
ZQ102	Pumai9	Henan	Xuzhou 174/Neixiang 183//Yumai 24	2004	377.599	60.4852	0.5108	0.7865	643.75	25	0.0203113		764.653	114.155	0.439892	1.69708	593.083	36.2167	-0.124807		278.605	50.9777	0.571937	0.757875	408.75	25.825	-1.34982		87.15	269.19	329.645
ZQ103	Lankaoaizao8	Henan	Triticale84(184)/90pedigree selection	2003	490.294	77.6098	0.5037	0.99025	574.5	17.4167	0.155213		817.878	128.936	0.489225	1.92233	787.667	44.005	1.17706		429.831	77.3812	0.5742	1.1955	515.875	35.4083	-0.571395		105.23	539	443.321
ZQ104	Shannong7859	Shaanxi	(Shanqianmai/7576)//(Sib/6811(2))	1991	586.258	85.0123	0.464425	0.98175	661	23.75	0.457626		728.28	110.272	0.469417	1.55308	615.667	38.7667	0.0338982		660.316	110.178	0.605887	1.63488	1039.62	63.3917	1.0442		125.24	470.5	452.933
ZQ105	Yumai8	Henan	Aifeng 3/6850	1985	571.564	79.7395	0.444	0.88625	554.75	20.4167	0.0220123		776.089	77.5282	0.31545	0.817958	725	35.225	-1.71425		520.3	93.7986	0.568588	1.37813	414.625	40.4667	-0.290348		102.51	413.96	386.453
ZQ106	Bainong64	Henan	Bainong 8717/ Bainong 844046-1	1998	722.807	104.091	0.461975	1.19625	800	31.5	1.33435		1046.94	145.72	0.428325	1.90528	785.139	41.9361	1.14792		636.886	129.137	0.662225	2.33975	603.25	55.2333	1.18476		110.23	404.821	471.535
ZQ107	Kaimai18	Henan	Kaimai 64/89Zhong170//Kaimai 1003/Wen 2540	2006	421.105	56.63	0.429225	0.607625	354.25	19.375	-0.912367		784.633	115.589	0.423008	1.63058	425.583	34.75	-0.564714		314.393	48.24	0.5136	0.613	321.75	29.975	-1.5916		100.21	290.018	683.411
ZQ108	Luohan3	Henan	Yumai 2 /Yumai 18// Yumai 48	2004	406.291	54.4549	0.42775	0.581	608.75	20.75	-0.651029		854.924	118.711	0.400933	1.4855	693.75	33.1917	-0.304624		645.759	122.906	0.652587	2.1405	740.375	53.975	1.11861		157.05	493.143	668.833
ZQ109	Hemai026	Henan	Zhoumai 13 ion beam mutation line	2006	773.336	107.028	0.4426	1.18175	805.5	29	1.27571		953.33	124.909	0.407825	1.51958	654.667	42.3667	0.233484		603.876	109.914	0.599825	1.64113	1048.12	60.6	0.919994		184.82	379.198	530.185
ZQ110	Aifeng3	Shaanxi	58(18)2/Fengchan 3	1970	527.312	74.3119	0.445325	0.83875	688	16	-0.0888388		949.178	138.619	0.410975	1.92475	643.667	36.0583	0.389084		449.427	83.2365	0.578313	1.25862	492.25	40.95	-0.398123		125.21	569.725	419.297
ZQ111	Yumai51	Henan	Zhou 8425B/Zhoumai 17	1998	530.993	94.1681	0.5683	1.378	590.75	30	1.27637		687.415	106.695	0.458583	1.53867	555	32.3	-0.475145		539.938	113.999	0.643225	2.05125	455	39.2667	0.422308		95.61	431.867	754.808
ZQ112	Haocheng8901	Hebei	77546-2/Linzhangmai	1998	325.072	40.2269	0.388875	0.397	461.75	22.25	-1.31429		850.975	118.628	0.448983	1.61092	664.667	36.7333	0.187325		888.219	137.315	0.51035	1.77025	1198.75	55.9583	1.22632		87.775	360.75	418.47
ZQ113	Nanda2419	Jiangsu	Mentana pedigree selection	1942	635.131	93.2908	0.4677	1.09075	706.25	25.5	0.791029		1171.3	176.091	0.412542	2.44408	904.583	53.7583	2.45969		599.972	109.295	0.573388	1.58813	540.25	49.2083	0.244059		110.83	404.208	572.026
ZQ114	Sumai3	Jiangsu	Taiwanxiaomai/Funo	1970	523.707	79.4695	0.48325	0.967	635.75	22.25	0.319302		1136.92	158.714	0.393633	2.02	816.417	50.5167	1.58712		739.646	125.474	0.534212	1.73762	1146	52.0417	0.938041		125.606	422.375	600.065
ZQ115	Zhengmai98	Henan	Yumai 49, etc. recurrent selection	2002	556.072	79.7331	0.451425	0.903625	321.625	20.25	-0.224841		782.047	114.72	0.439692	1.56067	573.75	37.3167	-0.1713		348.266	74.7133	0.637387	1.35637	377.25	33.8333	-0.525776		122.704	270.122	298.144
ZQ116	Yunong211	Henan	Yunong 201// Yunong 9234903/Hard winter	2014	445.086	71.4119	0.50955	0.925875	351	16.4583	-0.264102		951.194	129.067	0.417928	1.72461	611.472	41.6917	0.375283		399.876	69.517	0.550975	0.992125	469.5	32.3167	-0.908808		92.915	272.786	220.179
ZQ118	Beijing841	Beijing	Beijing 18 /Fengkang 4//Nongda 139	1992	514.662	78.5435	0.48425	0.9615	523.25	19.8333	0.103828		708.313	114.161	0.431617	1.63467	560.083	38.425	-0.275879		470.318	86.5246	0.613638	1.361	788.75	44.3583	0.0880707		119.803	499.668	301.058
ZQ119	Bainong 160	Henan	Duokang 893/Wenmai 6//Bainong 64/ Wenmai 6	2012	433.714	60.6312	0.4436	0.6755	426	16.75	-0.741278		711.933	101.918	0.412492	1.35025	472.917	34.95	-0.966279		449.506	83.201	0.561362	1.25375	506.75	38.2	-0.492019		119.16	373.875	531.867
ZQ120	Zhengmai9694	Henan	Yumai 21/ Yumai 18// Yumai 21	2006	671.432	92.7077	0.436225	1.01913	435.375	19.625	0.181653		819.199	136.109	0.455433	2.01178	534.278	33.2	0.269108		418.891	85.3387	0.60185	1.449	343.25	35.125	-0.46005		115.41	246.33	292.754
ZQ121	Xinmai208	Henan	Jimai 5418/Yumai 18	2005	533.724	86.6368	0.5191	1.1245	545.75	33.75	0.879448		569.346	90.2672	0.470675	1.29983	459.417	31.325	-1.05458		380.145	74.5432	0.6061	1.20425	262	37.1333	-0.695104		123.65	336.7	477.115
ZQ122	Xun9917	Henan	Unknown	Regional test	550.425	74.4891	0.429575	0.80275	663.5	20	-0.0635448		820.716	111.262	0.429967	1.47297	782.861	38.2111	0.0952946		424.132	82.0545	0.591125	1.2745	420.25	42.125	-0.419806		111.135	383.155	563.513
ZQ123	Pumai10	Henan	Zhou 8425B/Jiheng 90-4041	2006	544.48	79.8166	0.453825	0.9185	347.5	31	0.108676		749.087	107.695	0.423225	1.46075	575.833	25.2167	-0.897076		529.475	100.418	0.5849	1.56525	701.75	40.075	0.106892		120.612	319.562	495.528
ZQ124	Pingan3	Henan	Lankao 8679/Yumai 18//Xiang 8820	2006	501.403	66.8262	0.407825	0.69175	600.75	21.5	-0.401907		889.976	114.179	0.426975	1.46233	739.667	34.35	-0.0132068		730.274	109.178	0.5315	1.38075	1112.12	57.775	0.721341		147.905	395.036	457.841
ZQ125	Pingan6	Henan	Laizhou 953/Wen 2540	2006	547.241	88.5	0.5146	1.15775	646.75	19.5	0.636635		770.865	111.939	0.444633	1.60242	709.333	38.5	0.106611		585.053	119.222	0.711162	2.33113	910	48.5417	1.34538		132.905	409.5	274.192
ZQ126	Pingan9	Henan	(Yumai 59/ Yumai 21)//(Zhengmai 91138/ Yumai 49)	2014	556.454	89.7105	0.513975	1.157	583	18	0.543553		889.512	131.601	0.432758	1.87392	659.083	42.3917	0.610724		659.02	115.08	0.572375	1.69437	784.125	53.0667	0.634242		170.825	379.142	282.181
ZQ127	Zhoumai26	Henan	Zhoumai 24/ Zhoumai 22	2012	383.164	58.4059	0.485675	0.709125	262.75	22.875	-0.643036		837.17	122.172	0.437283	1.69917	586.917	38.7417	0.12096		343.756	65.4522	0.581612	1.03163	372.875	29.4667	-0.995581		152.665	376.74	275.16
ZQ128	Luomai31	Henan	Luomai 21/ Aikang 58	2016	373.252	50.634	0.43165	0.547	309.375	13.5	-1.28018		857.913	122.819	0.416967	1.6605	669.917	31.6833	-0.131279		641.19	111.441	0.549638	1.61112	808.875	48.9333	0.427732		80.83	340.5	292.053
ZQ129	Zhengyumai0519	Henan	Aikang 58/Yuzhan 9804	Regional test	630.266	89.4083	0.44025	0.997875	439.75	28.1667	0.338953		850.93	116.196	0.406492	1.48942	520.917	37.1083	-0.430085		507.46	103.902	0.645675	1.7685	410.125	49.125	0.326601		140.72	472.994	442.161
ZQ130	Zhongyanmai0708	Jiangsu	Yumai 54/Zhoumai 9	2016	625.5	85.6137	0.4355	0.9325	675.75	21	0.300246		925.667	124.598	0.392758	1.65733	659.75	42.7167	0.189627		320.883	54.7049	0.533863	0.750125	439.375	31.5	-1.3004		130.905	297.094	263.833
ZQ131	Tunfeng802	Henan	Luomai 9∥Shangyan 99-0267∕Zhoumai 13	Regional test	628.012	90.091	0.457275	1.02862	321.875	28.5	0.312132		858.894	111.876	0.418867	1.37308	588.417	40.1	-0.228873		403.267	78.0062	0.5629	1.22925	387.5	28.8333	-0.82144		127.855	446.71	597.923
ZQ132	Cunmai12	Henan	Zhoumai 16/Shanyou 225//Aikang 58	2016	500.422	73.8439	0.46955	0.867125	375.75	25.875	-0.0861628		834.948	115.146	0.452158	1.52114	656.556	40.5083	0.220271		735.283	127.505	0.552225	1.85913	942	60.3583	1.0377		110.24	322.786	495.447
ZQ133	Guoyu101	Henan	Unknown	Regional test	652.677	99.588	0.4845	1.211	540.625	28.625	0.927363		862.813	118.332	0.39625	1.50467	589.083	38.7333	-0.28745		423.88	77.1763	0.593075	1.16975	537.5	39.1	-0.450276		133.37	338.351	655.832
ZQ134	Xumai1242	Henan	Unknown	Regional test	520.169	83.6855	0.513025	1.07762	274.625	27.375	0.290307		762.798	104.311	0.440042	1.33958	510	37.3667	-0.534978		524.665	110.259	0.6042	1.9045	494.75	33.775	0.125146		115.02	266.821	214.071
ZQ135	Xumai0054	Jiangsu	Xinmai 93119/Zhoumai 16	2016	559.006	82.4194	0.46485	0.95825	409.875	25.125	0.134878		882.859	114.88	0.398367	1.43633	586.75	33.4667	-0.512794		553.989	88.7667	0.545888	1.27612	704.375	33.3417	-0.303887		117.05	392.125	363.59
ZQ136	Luomai8	Henan	Yanzhong 1604/Wenmai 4	2007	721.939	107.716	0.459925	1.275	730.125	10.3333	0.742875		1073.43	150.589	0.404453	1.99339	895	41.0861	1.26441		581.072	99.8073	0.55155	1.45175	550.625	42.275	-0.0777982		113.03	379.165	403.596
ZQ136	Zhengmai0856	Henan	Zhengmai 9405/4B269//Zhoumai 16	2007	533.579	81.1895	0.4843	0.98375	349.375	33	0.339668		1049.2	152.738	0.423558	2.10758	691.25	42.0333	1.16323		529.124	88.4982	0.556063	1.26513	418.5	63.9333	-0.0410961		95.24	411.625	572.518
ZQ137	Yunong186	Henan	Zhoumai 16/Yunong 202	2012	337.896	59.2422	0.53705	0.75	196.25	18.375	-0.650155		951.548	133.755	0.407558	1.78333	627.917	38.2167	0.285847		496.242	93.9517	0.589063	1.51212	541.375	42.025	-0.0736335		130.35	442.27	558.413
ZQ138	Xin0208	Henan	Xinmai 18/Shanyou 225	2016	381.72	49.3039	0.410225	0.50675	392.25	14.75	-1.27164		723.405	109.175	0.445367	1.5295	586.167	30.4083	-0.516719		619.325	91.041	0.5161	1.11638	799	51.4167	-0.0298679		135.21	328.81	277
ZQ139	Luomai 18	Henan	4336/ Zhoumai 16	2014	466.984	77.3378	0.526975	1.0195	337.375	21.625	0.0886269		661.134	101.776	0.449611	1.46792	542.306	30.7583	-0.743832		380.1	76.9428	0.61335	1.348	397.75	27.175	-0.648601		80.13	324.375	486.004
ZQ141	Zhengmai583	Henan	Bainong AK58pedigree selection	2012	696.195	106.016	0.484625	1.285	519.75	32.3125	1.17775		998.77	133.571	0.389492	1.63183	597.417	37.6583	0.0610855		475.721	90.8197	0.5843	1.40138	382.625	40.2167	-0.326904		120.22	325.75	289.628
ZQ142	Zhongyu9307	Henan	Aibai//Zhoumai 16/04zhong36	2014	498.637	70.774	0.44135	0.727375	377.125	27.25	-0.293856		857.113	127.367	0.415833	1.75033	553.25	33.5417	-0.16128		498.905	89.0646	0.545125	1.2885	450.5	34.15	-0.539628		102.26	326.321	413.345
ZQ143	Luo6073	Henan	Nuclear sterile recurrent populationⅡ	2014	806.389	125.858	0.497125	1.5675	840	19.75	1.77517		1057.2	151.749	0.419733	2.09942	787	42.2	1.29266		522.658	84.5832	0.525463	1.12213	605	45.8667	-0.384113		145.23	386.438	696.217
ZQ144	Huayu198	Henan	Bainong 64/Zhoumai 16	2014	663.296	94.1657	0.449825	1.06725	420.625	19	0.240955		808.262	114.478	0.41165	1.462	549.167	36.725	-0.456518		1007.95	164.282	0.541675	2.09775	968.75	68.45	1.82599		119.94	354.948	405.383
ZQ145	Bainong207	Henan	Zhoumai 16/Bainong 64	2013	391.926	52.3795	0.4252	0.557125	368.625	14.25	-1.17072		806.251	117.844	0.411233	1.54667	509.833	33.4917	-0.556707		391.308	74.9233	0.57205	1.1645	360.25	34.225	-0.787858		92.835	432.143	445.546
ZQ146	Zhengmai379	Henan	Zhoumai 13/D9054-6-1(41)	2012	345.21	49.1809	0.45355	0.55825	345.625	13.875	-1.17938		908.395	144.074	0.457	2.0855	728.167	41.7833	1.15112		581.426	109.18	0.639463	1.88925	697.875	55.7667	0.793709		117.815	567.5	321.725
ZQ147	Zhengmai101	Henan	Ta1648/Zhengmai 9023	2013	511.884	66.8386	0.4153	0.694625	426.625	14.25	-0.752018		968.502	151.624	0.461147	2.22008	668.056	43.0667	1.37267		590.588	117.827	0.659875	2.18562	687.125	41.45	0.827605		122.625	558.107	519.63
ZQ148	Cunmai1	Henan	Zhou 9811/ Aikang 58	2011	523.042	88.07	0.536275	1.18863	316.125	24.125	0.46717		753.732	107.069	0.441467	1.48825	533.25	41.2583	-0.242063		296.652	57.9557	0.593163	0.913375	300.5	25.3833	-1.22815		120.14	259.236	307.576
ZQ149	Fengdecunmai5	Henan	Zhoumai 16/Zhengmai 366	2014	520.657	74.7751	0.45545	0.855125	384.5	20.75	-0.250851		749.025	109.349	0.427483	1.52203	472.694	34.325	-0.651354		552.801	110.917	0.623062	1.78737	459.75	46.0583	0.34716		145.86	438.388	501.353
ZQ150	Fengdecunmai8	Henan	Zhoumai 24/ Zhoumai 22	2014	480.579	78.602	0.521175	1.02387	369.875	23.375	0.182919		781.741	108.314	0.442808	1.43408	564.75	37.7611	-0.288789		472.788	81.218	0.604437	1.28163	515.75	41.225	-0.261929		112.765	383.607	356.617
ZQ151	Bonong6	Henan	Bonong 653/Zhengmai 9023//RECITAL	2014	545.069	85.7025	0.504875	1.07588	337.25	22.2083	0.234745		941.79	132.267	0.399633	1.798	654.417	38.8333	0.27492		521.317	106.777	0.626525	1.7785	401.5	44.3583	0.219644		101.62	468.179	337.283
ZQ152	Weilai0818	Anhui	Huaimai 18/Su 9908	2014	493.72	69.72	0.45	0.78	497.25	10	-0.581463		1050.52	138.453	0.389575	1.74142	730.667	39.95	0.547333		735.475	124.948	0.530525	1.78675	820.5	44.1667	0.57316		135.94	439.938	571.163
ZQ153	Huarui00712	Jiangsu	Huaimai 18/Lumai 14	Regional test	480.999	73.6753	0.485725	0.8995	431	29.75	0.147254		764.111	110.732	0.445333	1.49533	491.667	30.725	-0.605068		431.614	92.3665	0.613262	1.623	415.875	43.825	-0.0961232		127.585	419.542	391.333
ZQ154	Huaimai0882	Jiangsu	Yannong 19/Zhengmai 991	2014	555.26	77.6868	0.426575	0.843	568.5	20.25	-0.113509		940.433	129.596	0.427503	1.73772	688	38.3861	0.445182		395.971	85.9036	0.680138	1.54737	389.25	40.7667	-0.0454617		99.67	454.143	459.936
ZQ155	Zhoumai24	Henan	Zhoumai 16/Shanyou 225	2012	427.145	61.7369	0.46985	0.714375	362.625	19.5417	-0.594733		745.234	101.846	0.430347	1.33025	659.778	36.8	-0.438378		321.046	62.7892	0.62375	1.01438	395	37.9083	-0.752253		102.645	384.503	498.807
ZQ156	Zhoumai27	Henan	Zhoumai 16/ Aikang 58	2011	351.499	51.8334	0.469125	0.60875	350.125	14.625	-1.01853		751.557	117.539	0.418875	1.81539	536.306	36.35	-0.272985		388.985	77.3205	0.616375	1.225	254.875	33.3417	-0.684154		95.16	226.7	278.799
ZQ157	Huaimai19	Jiangsu	Recurrent selection of Taigu	2001	349.389	55.1889	0.466225	0.66525	383.25	19.8333	-0.782083		684.981	94.215	0.427808	1.22139	507.778	36.9333	-0.923631		647.174	107.785	0.595575	1.61213	1036.88	58.1917	0.883403		157.765	337.964	486.917
ZQ158	Yumai41	Henan	Yumai 25 mutations	1996	418.3	63.9148	0.4734	0.902375	417.875	28.125	-0.142388		879.907	118.985	0.405892	1.51992	617.75	32.4667	-0.358133		467.198	88.0172	0.574437	1.337	351.375	34.6417	-0.527168		111.34	361.375	573.291
ZQ159	Yumai55	Henan	Zhengzhou 761 /Fan 9//77（2）	1999	372.655	59.2392	0.486925	0.72375	451.25	25.25	-0.355027		868.83	137.618	0.430992	2.07792	678.75	37.5472	0.610601		514.224	115.027	0.66085	2.12012	390.25	31.6417	0.323255		105.822	443.714	700.185
ZQ160	Yumai14you	Henan	(Yanda 72-629/resistant 7410)//P75(2)	1993	366.705	57.2552	0.48625	0.7125	456.375	34.5	-0.128971		697.569	102.518	0.448267	1.413	480.75	33.975	-0.711134		446.502	84.4724	0.584225	1.33725	497	39.1917	-0.364047		132.665	410.958	463.192
ZQ162	Yumai4	Henan	Funo radiated by Co-60	1985	500.821	73.1458	0.463325	0.8505	524.25	27.5	0.0833342		914.677	127.729	0.396442	1.69867	638.083	40.15	0.129085		728.272	130.109	0.549825	1.91975	723.5	41.5083	0.610234		120.23	NAN	548.909
ZQ163	Fengyou6	Henan	Zhou 8934(Zhou 8846/Bian 8579-2)	2001	444.101	71.4607	0.509425	0.91925	438	20.0833	-0.0705658		855.708	139.174	0.470969	2.02756	644.333	37.16	0.790331		704.558	119.27	0.5465	1.66025	864	65.925	0.871101		114.325	566	583.905
ZQ164	Yanshi16	Henan	Yanshi(1)-0-3-1/Yumai 10	2001	448.099	69.7356	0.4991	0.891	529.25	22.75	0.033026		882.521	124.294	0.424403	1.66564	547.472	40.3944	0.090601		491.95	98.7292	0.596737	1.619	466.625	37.1333	-0.105568		112.765	509.371	665.857
ZQ165	Zhengyou 6	Henan	891×8826/5418	1999	546.84	85.2472	0.495075	1.05863	464.875	27.125	0.460535		834.999	116.205	0.432008	1.54175	798.25	38.3667	0.25125		823.085	140.882	0.60525	2.22925	909	50.275	1.392		142.115	299.036	546.258
ZQ167	Yumai58	Henan	394A/Siyang 1883	1999	434.103	56.2738	0.3898	0.56425	504.5	17.75	-0.971914		875.895	123.418	0.43165	1.70925	758.75	42.8583	0.578843		740.955	120.981	0.59985	1.35088	778.625	65.8833	0.927109		97.875	321.821	480.919
ZQ168	Jimai20	Shandong	Lumai 14/884187	2003	346.684	50.0328	0.459875	0.575125	362	12.375	-1.15387		677.325	101.823	0.41075	1.41092	460.833	35.8222	-0.979702		543.689	84.0512	0.563375	1.15025	682.5	42.525	-0.212357		138.73	372.976	322.172
ZQ169	Luo10T07	Henan	Zhoumai 16/Xinmai 18	Regional test	448.384	87.2062	0.616125	1.39625	480.75	16.25	0.807226		666.634	103.664	0.452708	1.54275	418.333	35.6667	-0.67224		527.994	90.6577	0.529262	1.286	495.625	33.1333	-0.533385		142.66	345.036	463.446
ZQ170	FS059	Henan	Zhoumai 16/FS94	Regional test	587.123	106.495	0.57765	1.53925	368.5	34.05	1.47994		881.602	133.045	0.437144	1.84381	645.972	45.0083	0.699163		547.746	94.7324	0.583313	1.41837	624	51.9667	0.149883		109.82	336.312	508.425
ZQ171	Zaoxiang158	Henan	Aikang 59/Tongzhoumai 916	2015	434.713	65.2261	0.4773	0.779	357.875	21.125	-0.437102		671.343	94.1876	0.43175	1.26675	497.667	33.9667	-1.01042		496.739	84.5124	0.554787	1.16725	454.25	41.6417	-0.470406		101.27	304.525	379.509
ZQ172	Tainong8968	Shandong	Tainong 2101/PH1521	Regional test	445.148	66.3449	0.4475	0.7605	424.25	18.75	-0.544132		695.904	104.133	0.432767	1.49842	536.5	35.4972	-0.610709		476.804	90.8803	0.6361	1.54575	499.625	45.0667	0.0773815		105.909	394.575	781.967
ZQ173	Xuke168	Henan	Xuke 316/04zhong36	2014	467.991	72.4332	0.49375	0.8925	368.75	23.125	-0.107619		807.771	115.24	0.430267	1.473	608.5	37.7	-0.180607		557.417	104.462	0.58215	1.617	412.5	41.775	-0.00786132		161.855	555.929	525.557
ZQ174	Lunxuan1298	Henan	Shimai 12/Lunxuan 987	Regional test	434.627	70.3387	0.50105	0.902125	247	26.5	-0.179873		856.26	118.951	0.427942	1.57842	610.667	36.575	-0.0635974		409.611	76.1521	0.618963	1.18125	532.875	42.0417	-0.336173		107.832	375.25	339.941
ZQ175	Luomai28	Henan	Luomai 21/ Aikang 58	2015	643.026	94.754	0.467925	1.11163	596.75	29.5	0.818051		922.1	144.284	0.445606	2.17753	662.028	41.0583	1.01623		427.811	95.2844	0.646925	1.72487	409	42.1083	0.0484215		131.821	404.946	484.239
ZQ176	Wen0418	Henan	Zhoumai 16/Xinmai 9408	Regional test	573.206	79.0242	0.4392	0.86725	327.5	24.875	-0.14936		876.397	132.133	0.425275	1.8925	503.917	35.5583	0.0605969		403.877	73.7218	0.559275	1.08775	276.5	28.35	-1.01055		115.31	519.821	425.018
ZQ177	Huaichuan919	Henan	Wenmai 4/ Zhoumai 16/Xianyang 151	2015	614.937	98.8127	0.49335	1.25488	411.625	35.3333	0.975682		885.672	125.775	0.428342	1.66642	579.333	30.1833	-0.177879		423.493	96.8037	0.641288	1.8425	338.625	35.4417	-0.0739394		116.935	350.847	649.556
ZQ178	Fanmai7030	Henan	Zhengmai 9023/ Zhoumai 18	2015	375.203	60.1785	0.508925	0.77675	283.25	14.875	-0.691042		742.796	106.667	0.438175	1.45142	486.667	38.7583	-0.47234		483.183	88.8377	0.564037	1.322	403.75	36.8167	-0.472782		121.125	260.46	340.249
ZQ179	Junda106	Henan	Zhongyu 9/Zhoumai 16	2015	374.112	59.0135	0.49895	0.742625	302	20.75	-0.584774		750.149	106.081	0.419378	1.35469	484.278	37.6639	-0.703535		349.312	58.905	0.542837	0.813875	454.375	31.95	-1.16148		115.25	372.583	371.438
ZQ180	Huayumai118	Henan	Yumai 52/Xinmai 9//Zhoumai 16	Regional test	478.2	70.39	0.47	0.83	428.38	20	-0.276499		1005.72	137.249	0.414983	1.77625	718.583	38.2167	0.591403		503.879	80.6763	0.518338	1.0785	702.375	46.3917	-0.396728		157.835	440.068	616.075
ZQ181	Pumai053	Henan	Aikang 58/ Zhoumai 18	2015	694.587	101.064	0.4637	1.17013	424.5	23.875	0.618555		720.42	91.9713	0.436808	1.12769	505.944	31.9817	-1.06983		325.28	61.7362	0.557125	1.0455	339.5	22.625	-1.25568		149.24	407.81	317.021
ZQ182	Shangmai156	Henan	Xunong 5/Aikang 58	2015	691.48	98.204	0.4501	1.1105	813	21.8125	0.871466		844.31	134.99	0.468156	1.97586	664.778	37.6806	0.732867		745.417	131.111	0.55445	1.98275	931.5	52.675	1.00606		110.31	332.361	250.305
ZQ183	Xuke793	Henan	Zhoumai 16/Luo 5356	Regional test	373.122	55.8661	0.475875	0.666375	321.625	17.625	-0.831374		783.868	116.82	0.444542	1.61992	475.278	39.3806	-0.161318		416.753	82.8206	0.619938	1.42612	423.875	39	-0.30619		140.76	380.361	284.537
ZQ184	Cunmai11	Henan	Zhoumai 22/ Zhoumai 24	2015	609.272	98.0995	0.50975	1.26425	436.25	21.525	0.681781		777.762	118.418	0.460508	1.68225	524.833	38.8333	0.0571372		376.061	80.0705	0.650462	1.42725	289.125	34.95	-0.427926		99.91	387.444	552.599
ZQ185	Hongmai118	Henan	Xinong 88/Shanyou 211	Regional test	609.13	99.894	0.5297	1.3235	664.5	21	1.06858		860.698	120.023	0.432375	1.64825	597.167	44.1	0.276473		742.805	126.468	0.536088	1.76162	831	58.9167	0.838579		147.075	484.948	922.876
ZQ186	Taihemai1	Henan	Zhoumai 18/Bainong 64	2015	641.913	93.6865	0.46575	1.08975	472.375	29.375	0.637931		680.207	101.333	0.479175	1.4265	505.833	39.0667	-0.296757		391.898	69.218	0.57415	1.04238	458	33.8833	-0.802557		109.69	423.94	373.399
ZQ187	Fanmai803	Henan	Han 6172/ Zhoumai 16	2015	416.752	62.9326	0.47395	0.75725	390.375	16.75	-0.597732		859.007	135.368	0.433675	1.95583	757.417	37.225	0.633262		604.289	106.541	0.4762	1.60238	1015.38	52.525	0.294499		95.99	261.687	356.351
ZQ188	Wenliang1	Henan	Yumai 18/ Zhoumai 16	Regional test	620.436	92.0232	0.473	1.08625	287.375	28.375	0.383759		778.831	112.21	0.421358	1.52192	446.083	35.6083	-0.62087		453.67	86.3696	0.604475	1.39638	493.375	43.3083	-0.18566		96.46	207.3	451.097
ZQ189	Bainong418	Henan	Zhoumai 18/Aikang 58// Aikang 58	2015	670.232	97.1587	0.461075	1.12325	432.75	28.5	0.643153		790.515	106.481	0.435183	1.45675	655.417	39.7333	-0.117751		358.194	77.01	0.631288	1.37175	322.5	36.3833	-0.514012		132.802	333.677	237.674
ZQ190	Huangming116	Henan	Yanzhan 4110/Zhoumai 16	2015	639.951	88.7904	0.437475	0.981	458.25	19	0.0892119		848.167	131.525	0.419083	1.80083	560.667	39.975	0.16402		570.515	119.703	0.639875	2.15875	518.25	45.675	0.676515		105.24	310.5	248.478
ZQ191	Jiyanmai7	Henan	Zhengmai 366/Ji 05-5053	Regional test	607.546	94.4122	0.494325	1.16812	356.5	27.875	0.599787		898.075	115.48	0.408392	1.40525	644.833	38.0333	-0.175726		573.136	87.3932	0.514213	1.10025	860.625	39.4667	-0.263076		110.32	387.821	506.028
ZQ192	Zhongchuang805	Henan	Yumai 18/Shang 01-0179// Zhoumai 9	Regional test	479.542	64.5112	0.4272	0.691	461.125	14.875	-0.713611		785.828	99.7866	0.394025	1.19725	578.917	30.7	-1.08918		267.59	50.8338	0.559975	0.93125	270.5	22.725	-1.487		92.965	441.036	504.464
ZQ193	Yanmai864	Henan	Zhengmai 9023//Bainong 64/Yanmai 8942	2015	693.973	100.944	0.4621	1.16875	616.5	22.25	0.78112		719.946	99.0998	0.440606	1.34772	576.556	32.2556	-0.715036		478.108	83.9924	0.55525	1.23388	526.625	44.1083	-0.375998		124.28	454.036	444.183
ZQ194	Xianmai13	Henan	Yumai 64/Zhongyu 5	2016	622.12	85.8708	0.442975	0.9445	322.375	20	-0.0900638		803.472	115.175	0.432685	1.54653	601.45	31.215	-0.369467		594.165	90.0266	0.52085	1.167	781.625	39.85	-0.221753		NAN	273.461	199.811
ZQ195	Yamai1	Henan	Pumai 9 pedigree selection	2015	452.948	70.8411	0.4847	0.869375	261.75	20.625	-0.389106		955.913	128.411	0.416325	1.68292	835.917	41.675	0.698634		613.329	95.6382	0.546425	1.32825	645.25	45.6417	-0.0151474		155.24	305.677	280.488
ZQ196	Mengmai023	Henan	Zhoumai 13/Yanke 956	2015	506.46	80.8862	0.511175	1.02875	351	26.125	0.255736		946.555	125.973	0.395775	1.57033	586.5	42.7417	0.0839832		543.655	96.2262	0.581475	1.3875	839.75	62.325	0.457034		92.75	450.17	421.085
ZQ197	Lankao182	Henan	Aibian 1/Octoploid Thinopyruminternedium 4	Regional test	407.881	61.375	0.479225	0.735125	261.25	24.875	-0.537037		881.331	133.163	0.470392	1.86167	662	37.725	0.710543		577.391	105.071	0.578163	1.65912	523.875	46.8667	0.184075		114.56	446.647	365.283
ZQ198	Shannong 29	Shandong	Linmai 6 /J1781	2016	489.991	63.6341	0.4125	0.658125	316.25	16.75	-0.904791		866.062	108.324	0.401292	1.31242	625.667	37.3222	-0.455385		537.904	124.141	0.6642	2.463	545.25	42.6833	0.851389		117.95	267.25	252.024
ZQ199	Xinong889	Shaanxi	E han-4×(Xiaoyan 6×Xiaoyan 83352)F1	2005	431.71	68.9168	0.506775	0.880375	323.875	18.5	-0.322764		890.408	141.4	0.487067	2.31158	736.25	39.2	1.37159		602.615	97.7797	0.539525	1.29975	878	53.125	0.239954		165.95	450.417	150.235
ZQ200	Xinong9871	Shaanxi	Xinong 2208/Xiaoyan	2008	407.679	60.4482	0.44405	0.689	421.5	25.5	-0.52998		564.678	92.0237	0.488844	1.41286	453.083	34.275	-0.749805		500.636	97.0534	0.6544	1.626	592	44.45	0.305337		130.78	400	513.189
ZQ201	Xinong529	Shaanxi	Mianyang 26/Xiaoyan 597	2013	662.469	104.756	0.503325	1.31925	663.5	30.75	1.34209		907.306	137.249	0.483275	2.00475	702.667	50	1.47368		494.85	103.399	0.65345	1.795	383.625	71.1417	0.66772		122.85	310.348	553.393
ZQ202	Zhoumai30	Henan	Zhoumai 23/Zhoumai 18-15	2016	567.155	88.818	0.501275	1.11275	693.5	22.25	0.709031		885.811	126.586	0.457542	1.834	595.333	39.0583	0.485148		598.625	119.522	0.7156	2.19225	829.75	53.75	1.34491		163.95	447.963	796.797
ZQ203	Zhengpinmai8	Henan	(Aikang 58/Zhoumai 18)F1mutation	2016	678.092	93.6574	0.4398	1.0295	847	24.5	0.824497		975.73	136.315	0.453542	1.85817	751.667	39.2167	0.952299		797.578	148.003	0.5866	2.39712	972.375	52.2417	1.49175		126.85	443.625	578.698
ZQ204	Yanmai8911	Shaanxi	8222-6pedigree selection	1997	385.317	60.4021	0.495925	0.7545	540.5	16.5	-0.409175		586.637	89.5427	0.460658	1.2785	544.833	33.6917	-0.898798		524.778	80.9778	0.56745	1.09775	557	52.1167	-0.207546		131.45	572.75	576.28
ZQ205	Xiaoyan22	Shaanxi	(Xiaoyan 6/775-1)/ Xiaoyan 107	1998	492.626	81.2205	0.51075	1.07875	488.25	27.25	0.458397		711.195	98.9098	0.455992	1.29667	623.5	34.7583	-0.486309		358.392	74.9233	0.648425	1.32575	359.25	43.95	-0.34219		123.23	508.307	626.846
ZQ206	Ruiquanmai168	Unknown	Zhoumai 16/Yumai 13	Regional test	795.756	106.812	0.426425	1.14225	729.25	26.8333	1.06187		1017.2	136.614	0.396772	1.70192	579.083	42.4833	0.355964		681.377	117.739	0.600013	1.86975	814.875	56.075	0.916891		135.24	444.833	498.935
ZQ207	Yan99102	Shandong	Yanhangxuan 2 /Lin 9511F1//Yan 14-15	2011	774.084	106.995	0.4401	1.17725	576	18.75	0.717176		953.651	133.577	0.399708	1.74	591.75	42.975	0.317737		701.838	115.347	0.536625	1.602	840.5	53.7917	0.576168		125.69	401.786	506.44
IHC, indoor hydroponic culture; OHC, outdoor hydroponic culture; OPC, outdoor pot culture.The same below.

## Sheet: Table S2
TABLE S2. Difference of root traits among OHC, IHC and OPC at seedling stage
	OHC-vs-IHC		OPC-vs-IHC		OPC-vs-OHC
Traits	difference	P-vable	difference	P-vable	difference	P-vable
TRL	308.58	4.49506e-28	-0.18	0.0888737	-308.76	1.24991e-24
TRA	42.51	4.49506e-28	17.82	3.46001e-34	-24.69	3.76559e-11
ARD	-0.04	4.49506e-28	0.11	7.49514e-100	0.15	3.13848e-69
TRV	0.72	4.46351e-05	0.55	1.19504e-07	-0.17	1.19504e-07
NRT	135.37	1.47462e-10	118.04	1.47462e-10	-17.33	1.46895e-06
RDW	16.1	1.47462e-10	22.3	9.26e-16	6.2	9.25857e-16
TRL, total root length; TRV, total root volume; NRT, number of root tipes; TRA, total root area; ARD, average root diameter; RDW, root dry weight; vs, verses .

## Sheet: Table S3
TABLE S3. Correlation coefficients of root traits under different growing environments
Environments	Traits	TRA	ARD	TRV	NRT	RDW
IHC	TRL	0.942**	-0.290**	0.788**	0.507**	0.521**
	TRA		-0.036	0.947**	0.432**	0.432**
	ARD			0.566**	-0.133	0.041
	TRV				0.328**	0.444**
	NRT					0.427**
OHC	TRL	0.896**	-0.365**	0.684**	0.742**	0.544**
	TRA		-0.041	0.928**	0.692**	0.527**
	ARD			0.252**	-0.109	-0.046
	TRV				0.570**	0.439**
	NRT					0.479**
OPC	TRL	0.907**	-0.270**	0.635**	0.834**	0.733**
	TRA		-0.071	0.892**	0.649**	0.651**
	ARD			0.411**	-0.180**	-0.144**
	TRV				0.367**	0.672**
	NRT					0.445**
*, Significant at p <0.05; **, Significant at p <0.01. The same below.

## Sheet: Table S4
TABLE S4-1. GWAS results for root traits in indoor hydroponic culture accroding to the mixed linear model
Traits	SNP	Average-log10(p)	Range-log10(p)	Average R2(%)	R2 (%)Range
TRL	12	3.69	3.53-4.86	8.85	7.10-12.49
TRA	12	3.66	3.55-3.98	9.05	7.51-10.83
ARD	18	4.31	3.53-5.59	11.41	8.83-15.94
TRV	7	3.71	3.54-4.17	9.72	8.94-11.82
NRT	54	3.79	3.53-4.71	9.61	7.16-12.41
RDW	9	3.8	3.52-5.44	9.13	7.07-14.15
TABLE S4-2. GWAS results for root traits in outdoor hydroponic culture accroding to the mixed linear model
Traits	Variables	SNP	Average-log10(p)	Range-log10(p)	Average R2(%)	R2 (%)Range
TRL	17-OHC	26	4.26995	3.52-5.22	9.25023	8.25-11.57
	18-OHC	41	3.51448	3.31-3.83	7.97744	6.49-14.56
	19-OHC	67	3.67549	3.31-4.48	8.8822	6.50-12.81
	BLUE	91	3.8952	3.51-5.50	8.68315	6.96-12.29
TRA	17-OHC	24	4.20503	3.52-4.66	9.4492	8.24-12.17
	18-OHC	89	3.46952	3.31-4.02	8.0876	6.50-10.40
	19-OHC	70	4.13437	3.52-4.63	8.97555	8.21-11.91
	BLUE	29	3.80214	3.50-4.65	9.20017	7.14-12.37
ARD	17-OHC	52	4.29405	3.52-4.73	10.1997	8.14-15.17
	18-OHC	12	3.68496	3.52-4.30	8.71329	6.59-12.00
	19-OHC	14	3.86574	3.52-4.8	9.93671	6.86-18.01
	BLUE	38	3.73537	3.51-4.40	8.461	7.20-12.63
TRV	17-OHC	45	4.29405	3.52-4.73	10.1997	8.14-15.17
	18-OHC	108	3.65092	3.52-4.21	8.7299	6.79-11.64
	19-OHC	66	4.30639	4.00-4.88	9.99447	8.19-13.85
	BLUE	87	3.79322	3.51-4.67	8.39821	7.04-12.63
NRT	17-OHC	14	3.8957	3.53-4.62	9.84624	8.85-12.30
	18-OHC	27	3.62554	3.31-4.13	8.40893	6.56-11.08
	19-OHC	14	3.81704	3.38-4.35	10.7863	8.70-14.14
	Blue	28	3.80821	3.52-4.47	8.91721	7.08-10.83
RDW	17-OHC	52	3.69343	3.52-4.56	11.8554	10.58-13.97
	18-OHC	40	3.97519	3.53-5.64	10.17	8.50-15.65
	19-OHC	44	3.69257	3.50-4.57	9.29905	7.05-12.63
	BLUE	6	3.28029	3.50-4.23	8.73012	6.38-11.65
TABLE S4-3. GWAS results for root traits under pot experiment accroding to the mixed linear model
Traits	Variables	SNP	Average-log10(p)	Range-log10(p)	Average R2(%)	R2 (%)Range
TRL	18-SS	11	3.91164	3.52-4.81	10.4998	8.35-12.44
	19-SS	10	3.84097	3.52-4.72	10.801	6.97-12.45
	BLUE	23	3.83313	3.52-5.29	8.72052	7.09-14.66
TRA	18-SS	26	3.82883	3.52-5.39	10.9632	8.87-13.87
	19-SS	3	3.82566	3.52-4.57	11.7637	8.42-15.70
	BLUE	34	3.43419	3.23-3.89	8.02659	6.48-9.72
ARD	18-SS	100	3.7922	3.52-4.72	11.1762	10.02-12.75
	19-SS	8	3.7422	3.52-4.63	10.3763	10.52-12.37
	BLUE	49	3.69	3.52-4.91	8.66	7.07-12.50
TRV	18-SS	53	3.59685	3.59-4.19	9.94756	8.86-11.15
	19-SS	9	3.70409	3.52-4.65	9.93511	8.28-11.69
	BLUE	10	3.72072	3.57-4.23	8.735	7.12-10.84
NRT	18-SS	64	3.68307	3.50-4.34	9.81389	8.87-14.28
	19-SS	36	3.88289	3.50-5.61	9.90864	8.23-14.46
	BLUE	131	3.92	3.50-7.47	9.89	9.24-19.43
RDW	18-SS	25	3.76409	3.52-4.91	10.0546	8.27-16.16
	19-SS	5	3.78431	3.544-4.47	10.117	8.24-11.62
	BLUE	25	3.90089	3.51-5.01	9.3526	6.88-14.65

## Sheet: Table S5
TABLE S5. Genetic positions of SNPs in co-localizations associated with root traits under different growing environments
Traits	SNP	Chromosome	Position	-log10 (p)	R2(%)	Missing rate	strand	ZQ001	ZQ002	ZQ003	ZQ004	ZQ005	ZQ006	ZQ007	ZQ008	ZQ009	ZQ010	ZQ011	ZQ012	ZQ013	ZQ014	ZQ015	ZQ016	ZQ017	ZQ018	ZQ019	ZQ020	ZQ021	ZQ022	ZQ023	ZQ024	ZQ026	ZQ027	ZQ028	ZQ029	ZQ030	ZQ031	ZQ032	ZQ034	ZQ035	ZQ036	ZQ037	ZQ038	ZQ039	ZQ040	ZQ041	ZQ042	ZQ043	ZQ044
OPC-TRL	AX-111479104	1D	464378736	3.86954	9.805	1.02041	+	TT	TT	TT	TT	TT	TC	TT	TT	TT	CC	TT	TT	TT	TT	TT	TT	TT	TT	TT	TT	TT	TT	TT	TT	TT	TT	TT	TT	TT	TT	TT	TT	TT	TT	TT	TT	TT	TT	TT	TT	CC	TT
OHC-TRL	AX-94973293	1D	465405142	3.86113	7.8	0	-	CC	CC	TT	CC	CC	CC	CC	TT	CC	CC	CC	TT	TT	CC	CC	TT	CC	CC	CC	CC	CC	CC	CC	CC	TT	CC	CC	CC	CC	CC	CC	CC	CC	TT	CC	CC	CC	TT	CC	CC	CC	TT
OHC-TRL	AX-94660639	1D	465409354	3.7254	10.841	9.18367	-	AA	AA	NN	AA	AA	AA	AA	NN	AA	AA	AA	GG	NN	AA	AA	NN	AA	AA	AA	AA	AA	AA	AA	AA	AG	AA	AA	NN	AA	AA	AA	AA	AA	AG	AA	AA	AA	NN	AA	AA	AA	GG
OHC-TRL	AX-94452828	1D	465409503	3.5089	9.02	3.57143	-	GG	GG	NN	GG	GG	GG	GG	TT	GG	GG	GG	TT	TT	GG	GG	TT	NN	GG	GG	GG	GG	GG	GG	GG	TT	GG	GG	NN	GG	GG	GT	GG	GG	TT	GG	GG	GG	TT	GG	GG	GG	TT
OHC-TRL	AX-111611089	1D	465441408	3.59798	7.168	0	-	AA	AA	GG	AA	AA	AA	AA	GG	AA	AA	AA	GG	GG	AA	AA	GG	AA	AA	AA	AA	AA	AA	AA	AA	GG	AA	AA	AA	AA	AA	AA	AA	AA	GG	AA	AA	AA	GG	AA	AA	AA	GG
IHC-TRL	AX-110957403	4A	737853462	3.88673	10.008	5.61224	+	CC	NN	TT	CC	TC	CC	CC	TT	TC	TT	TC	TT	CC	TT	NN	TT	CC	CC	TT	CC	NN	NN	TT	TT	TT	TT	CC	TT	CC	CC	TT	TC	TT	CC	CC	NN	CC	TT	NN	CC	CC	CC
OHC-TRL	AX-110554590	4A	738750922	3.517	9.104	6.12245	-	CC	CC	CC	TT	CC	CT	TT	CC	CC	TT	CC	CC	TT	TT	TT	TT	TT	CT	CC	TT	TT	CC	TT	TT	TT	TT	TT	TT	TT	CC	CC	CC	TT	NN	NN	NN	TT	CC	TT	CT	CC	CC
OPC-TRL	AX-94861334	4A	742001816	3.80693	10.224	5.61224	-	GG	GG	TT	GG	GG	GG	GG	NN	GG	GT	GT	GG	TT	GG	GG	GG	GG	GG	GG	NN	GG	TT	GG	GG	GG	GG	GG	GG	GG	GG	TT	GG	GG	TT	GG	NN	NN	GG	NN	TT	GT	GT
OPC-TRL	AX-111488956	5B	696347908	3.75117	7.536	0	+	TT	TT	TT	TT	TT	TT	TT	TT	TT	TT	TT	TT	TT	TT	TT	TT	TT	TT	TT	TT	TT	TT	TT	TT	TT	TT	TT	TT	TT	TT	CC	TT	TT	TT	TT	TT	TT	TT	TT	TT	CC	CC
OHC-TRL	AX-110511699	5B	701691975	3.75818	9.859	3.57143	+	TT	CC	TT	CC	CC	TT	TT	CC	TT	TT	CC	CC	TT	TT	TT	TT	TT	TT	TT	CC	TT	CC	TT	TT	TC	CC	CC	TT	TT	NN	TT	TT	TT	TT	TT	CC	TT	TT	CC	TT	TT	TT
IHC-TRA	AX-110080381	1D	486736783	3.57608	9.054	1.02041	-	GG	GG	GC	GC	CC	GG	GC	GC	GG	CC	GG	GC	GC	GC	GC	GC	GG	GC	GC	CC	CC	GC	GC	CC	CC	GC	CC	GC	GC	GG	GG	GG	GC	CC	GC	GC	GC	GC	GC	GG	CC	CC
OHC-TRA	AX-95166678	1D	484165298	3.66352	9.087	0	+	AA	AA	GG	AA	AA	AA	GG	GG	AA	AA	AA	GG	GG	GG	AA	GG	AA	GG	GG	AA	AA	AA	GG	AA	AA	GG	AA	GG	AA	AA	GG	AA	GG	AA	AA	AA	AA	GG	AA	GG	AA	AA
OHC-TRA	AX-94514158	1D	484265459	3.66352	9.087	0	-	CC	CC	GG	CC	CC	CC	GG	GG	CC	CC	CC	GG	GG	GG	CC	GG	CC	GG	GG	CC	CC	CC	GG	CC	CC	GG	CC	GG	CC	CC	GG	CC	GG	CC	CC	CC	CC	GG	CC	GG	CC	CC
OHC-TRA	AX-110927916	4B	657452682	3.68786	9.151	0	-	CC	CC	CC	CC	CC	CC	CC	CC	CC	CC	CC	CC	CC	CC	CC	CG	CC	CC	CC	CC	CC	CC	GG	CC	CG	CG	CC	CC	CC	CC	CC	CC	CC	CG	CC	CC	CC	CC	CG	CC	GG	GG
OPC-TRA	AX-110030979	4B	658776956	3.31093	8.369	3.57143	-	TT	TT	TG	TT	TT	TT	TT	TG	TT	TT	TT	TT	TT	TT	TT	TT	TT	TT	TT	GG	TT	TT	GG	TT	TT	GG	TT	TT	TT	TT	TT	TT	TT	TT	TT	TT	TT	NN	TT	TT	GG	GG
IHC-ARD	AX-94505911	5B	652100548	3.53019	9.117	3.57143	+	TT	TT	TT	TT	TT	TT	TT	TT	TT	TT	TT	TT	TT	TT	TT	TT	TT	NN	TT	TT	TT	GG	TT	TT	TT	GG	TT	TT	GG	TT	TT	GG	TT	TT	TT	TT	TT	TT	TT	TT	GG	GG
OPC-ARD	AX-109891144	5B	665203673	3.5697	9.155	2.04082	-	CT	CT	CC	CC	CC	CC	CC	CC	CT	CC	CC	CC	CC	CC	CC	CC	CT	CC	NN	TT	CC	TT	CC	CC	CC	CC	CC	CC	TT	CT	CT	TT	CC	CC	CC	CC	CC	CC	CC	CT	TT	TT
OHC-ARD	AX-111091884	6D	463546416	4.07388	10.325	2.04082	-	GG	GG	GG	GG	NN	CC	CC	GG	GG	NN	GG	GC	CC	GC	GC	CC	GG	GG	GG	CC	CC	GG	CC	GG	GG	GG	GG	GG	GG	GG	GG	GG	GC	GG	GG	GG	GC	GG	GG	CC	GG	GG
OHC-ARD	AX-111463606	6D	463548172	3.69499	7.509	0.510204	-	CC	CC	CC	CC	CC	TT	TT	CC	CC	CC	CC	CC	TT	CC	CC	TT	CC	CC	CC	CC	TT	CC	TT	CC	CC	CC	CC	CC	CC	CC	CC	CC	CC	CC	CC	CC	CC	CC	CC	TT	CC	CC
OHC-ARD	AX-94733791	6D	463552377	3.57607	7.577	4.59184	-	TT	TT	TT	TT	TT	AA	AA	TT	TT	TT	TT	TT	AA	TT	TT	AA	TT	TT	TT	TT	AA	TT	AA	TT	TT	TT	TT	TT	TT	TT	TT	NN	TT	TT	TT	TT	TT	TT	TT	AA	TT	NN
OHC-ARD	AX-110616686	6D	463555162	3.66849	7.459	1.53061	-	CC	CC	CC	CC	CC	TT	TT	CC	CC	CC	CC	CC	TT	CC	CC	TT	CC	CC	CC	CC	TT	CC	TT	CC	CC	CC	CC	CC	CC	CC	CC	CC	CC	CC	CC	CC	CC	CC	CC	TT	CC	CC
OHC-ARD	AX-108863481	6D	463569856	3.53721	7.281	2.04082	+	AA	AA	AA	AA	AA	GG	GG	AA	AA	AA	AA	AA	NN	AA	AA	GG	AA	AA	AA	AA	AA	AA	NN	AA	AA	AA	AA	AA	AA	AA	AA	AA	AA	AA	AA	AA	AA	AA	AA	GG	AA	AA
OHC-ARD	AX-108767469	6D	463580154	3.69499	7.509	0.510204	+	CC	CC	CC	CC	CC	TT	TT	CC	CC	CC	CC	CC	TT	CC	CC	TT	CC	CC	CC	CC	TT	CC	TT	CC	CC	CC	CC	CC	CC	CC	CC	CC	CC	CC	CC	CC	CC	CC	CC	TT	CC	CC
OHC-ARD	AX-108831730	6D	463848645	3.71885	7.6	1.53061	+	AA	AA	AA	AA	AA	GG	GG	AA	AA	AA	AA	AA	GG	AA	AA	GG	AA	AA	AA	AA	GG	AA	GG	AA	AA	AA	AA	AA	AA	AA	AA	AA	AA	AA	AA	AA	AA	AA	AA	GG	AA	GG
OHC-ARD	AX-110276099	6D	463874914	3.53611	9.043	3.06122	-	GG	GG	GG	GG	GG	AA	AA	GG	GG	GG	GG	GG	AA	GG	GG	AA	GG	GG	GG	GG	AA	GG	AA	GG	GG	GG	GG	GG	GG	GG	GG	GG	GG	GG	GG	GG	GG	GG	GG	AA	GG	AA
OHC-ARD	AX-111370575	6D	463879400	3.57877	8.975	2.55102	-	AA	AA	AA	AA	AA	GG	GG	AA	AA	AA	AA	AA	GG	AA	AA	GG	AA	AA	AA	AA	GG	AA	GG	AA	AA	AA	AA	AA	AA	AA	AA	AA	AA	AA	AA	AA	AA	AA	AA	GG	AA	GG
OHC-ARD	AX-109181023	6D	464010398	3.58378	7.345	3.06122	+	GG	GG	GG	GG	GG	TT	TT	GG	GG	GG	GG	GG	TT	GG	GG	TT	GG	GG	GG	GG	TT	GG	TT	GG	GG	GG	GG	GG	GG	GG	GG	GG	GG	GG	GG	GG	GG	GG	GG	TT	GG	TT
OHC-ARD	AX-109322372	6D	464019844	3.91754	8.363	5.10204	-	CC	CC	NN	CC	CC	TT	TT	CC	CC	CC	CC	CC	TT	CC	CC	TT	CC	CC	CC	CC	TT	CC	TT	CC	CC	CC	CC	CC	CC	CC	CC	CC	CC	CC	CC	CC	CC	CC	CC	TT	CC	TT
OHC-ARD	AX-111483792	6D	464739875	3.54115	7.275	3.57143	+	TT	TT	TT	TT	TT	CC	CC	TT	TT	TT	TT	TT	CC	TT	TT	CC	TT	TT	TT	TT	CC	TT	CC	TT	TT	TT	TT	TT	TT	TT	TT	TT	TT	TT	TT	TT	TT	TT	TT	CC	TT	CC
IHC-ARD	AX-94591690	6D	472732223	3.92449	7.968	1.53061	+	GG	GG	CC	CC	CC	GG	GG	CC	GG	CC	CC	CC	CC	CC	CC	CC	CC	GG	GG	GG	GG	GG	CC	GG	GG	CC	GG	GG	GG	CC	GG	GG	CC	CC	GG	GG	CC	GG	GG	GG	GG	GG
IHC-TRV	AX-109944077	5D	547808438	3.62646	9.223	5.10204	+	GG	NN	AA	NN	AA	AG	GG	AA	GG	GG	AG	AA	AA	NN	GG	GG	GG	GG	GG	GG	GG	GG	AA	GG	AA	AA	GG	GG	GG	GG	GG	GG	GG	GG	GG	GG	GG	GG	GG	NN	NN	GG
IHC-TRV	AX-108806791	5D	547808718	4.17272	11.818	9.69388	+	AA	GG	GG	GG	NN	NN	AA	GG	AA	AA	GA	GG	GG	GG	NN	AA	AA	AA	AA	NN	AA	GG	GG	AA	GG	GG	NN	AA	AA	AA	AA	AA	AA	AA	AA	NN	AA	AA	NN	GG	GG	AA
IHC-TRV	AX-109841757	5D	547809329	3.54185	9.46	9.18367	+	TT	CC	CC	CC	NN	NN	TT	CC	TT	TT	CT	CC	CC	CC	NN	TT	TT	TT	TT	CC	TT	CC	CC	TT	CC	CC	CC	TT	TT	TT	TT	TT	TT	TT	TT	CC	TT	TT	CC	CC	CC	TT
OHC-TRV	AX-111159625	5D	543092494	3.57669	7.111	0	+	AA	GG	AA	GG	GG	AA	GG	AA	GG	AA	GG	GG	AA	GG	GG	AA	AA	AA	AA	GG	AA	AA	GG	AA	AA	GG	AA	AA	AA	AA	AA	AA	AA	AA	GG	AA	AA	GG	AA	GG	AA	AA
OHC-TRV	AX-109547412	5D	543093477	3.51414	7.164	1.53061	+	AA	GG	AA	GG	GG	AA	GG	AA	GG	AA	GG	GG	AA	GG	GG	AA	AA	AA	AA	GG	AA	AA	GG	AA	AA	GG	AA	AA	AA	AA	AA	AA	AA	AA	GG	AA	AA	GG	AA	GG	AA	AA
OHC-TRV	AX-111163551	5D	543093559	3.5349	7.04	0.510204	+	TT	CC	TT	CC	CC	TT	CC	TT	CC	TT	CC	CC	TT	CC	CC	TT	TT	TT	TT	CC	TT	TT	CC	TT	TT	CC	TT	TT	TT	TT	TT	TT	TT	TT	CC	TT	TT	CC	TT	CC	TT	TT
OHC-TRV	AX-110082015	5D	543098883	4.0355	8.399	2.04082	+	TT	AA	TT	AA	AA	TT	AA	TT	AA	TT	AA	AA	TT	AA	AA	TT	TT	TT	TT	AA	TT	TT	AA	TT	TT	AA	TT	TT	TT	TT	TT	TT	TT	TT	AA	TT	TT	AA	TT	AA	TT	TT
OHC-TRV	AX-111634582	5D	543116698	3.53657	8.918	1.53061	+	TT	CC	TT	CC	CC	TT	CC	TT	CC	TT	CC	CC	TT	CC	CC	TT	TT	TT	TT	CC	TT	TT	CC	TT	TT	CC	TT	TT	TT	TT	TT	TT	TT	TT	CC	TT	TT	CC	TT	CC	TT	TT
OHC-TRV	AX-110941948	5D	543208060	3.79566	9.602	1.53061	-	TT	CC	TT	CC	CC	TT	CC	TT	CC	TT	CC	CC	TT	CC	CC	TT	TT	TT	TT	CC	TT	TT	CC	TT	TT	CC	TT	TT	TT	TT	TT	TT	TT	TT	CC	TT	TT	CC	TT	CC	TT	TT
OHC-TRV	AX-111187669	5D	543212363	3.65193	7.682	4.08163	-	CC	TT	CC	TT	TT	CC	TT	CC	TT	CC	TT	TT	CC	TT	TT	CC	CC	CC	CC	TT	CC	CC	TT	CC	CC	TT	CC	CC	CC	CC	CC	CC	CC	CC	TT	CC	CC	TT	CC	TT	CC	CC
OHC-TRV	AX-110420023	5D	543221384	4.25904	9.277	5.61224	-	GG	AA	GG	NN	AA	GG	AA	GG	AA	GG	AA	AA	GG	AA	NN	GG	NN	GG	GG	AA	GG	GG	AA	GG	GG	AA	GG	GG	GG	GG	AA	GG	GG	GG	AA	GG	GG	AA	GG	AA	GG	GG
OHC-TRV	AX-95226266	5D	543224626	4.21951	8.665	0.510204	+	AA	CC	AA	CC	CC	AA	CC	AA	CC	AA	CC	CC	AA	CC	CC	AA	AA	AA	AA	CC	AA	AA	CC	AA	AA	CC	AA	AA	AA	AA	AA	AA	AA	AA	CC	AA	AA	CC	AA	CC	AA	AA
OHC-TRV	AX-110633778	5D	543228846	3.57669	7.111	0	-	CC	TT	CC	TT	TT	CC	TT	CC	TT	CC	TT	TT	CC	TT	TT	CC	CC	CC	CC	TT	CC	CC	TT	CC	CC	TT	CC	CC	CC	CC	CC	CC	CC	CC	TT	CC	CC	TT	CC	TT	CC	CC
OHC-TRV	AX-111551963	5D	543229357	3.57669	7.111	0	-	CC	TT	CC	TT	TT	CC	TT	CC	TT	CC	TT	TT	CC	TT	TT	CC	CC	CC	CC	TT	CC	CC	TT	CC	CC	TT	CC	CC	CC	CC	CC	CC	CC	CC	TT	CC	CC	TT	CC	TT	CC	CC
OHC-TRV	AX-108811998	5D	543230394	3.57669	7.111	0	-	AA	GG	AA	GG	GG	AA	GG	AA	GG	AA	GG	GG	AA	GG	GG	AA	AA	AA	AA	GG	AA	AA	GG	AA	AA	GG	AA	AA	AA	AA	AA	AA	AA	AA	GG	AA	AA	GG	AA	GG	AA	AA
OHC-TRV	AX-111194279	5D	543231581	3.57669	7.111	0	-	CC	TT	CC	TT	TT	CC	TT	CC	TT	CC	TT	TT	CC	TT	TT	CC	CC	CC	CC	TT	CC	CC	TT	CC	CC	TT	CC	CC	CC	CC	CC	CC	CC	CC	TT	CC	CC	TT	CC	TT	CC	CC
OHC-TRV	AX-111081678	5D	543232830	3.55816	7.075	0.510204	-	CC	TT	CC	TT	TT	CC	TT	CC	TT	CC	TT	TT	CC	TT	TT	CC	CC	CC	CC	TT	CC	CC	TT	CC	CC	TT	CC	CC	CC	CC	CC	CC	CC	CC	TT	CC	CC	TT	CC	TT	CC	CC
OHC-TRV	AX-110060509	5D	543233070	3.5349	7.04	0.510204	-	CC	AA	CC	AA	AA	CC	AA	CC	AA	CC	AA	AA	CC	AA	AA	CC	CC	CC	CC	AA	CC	CC	AA	CC	CC	AA	CC	CC	CC	CC	CC	CC	CC	CC	AA	CC	CC	AA	CC	AA	CC	CC
OHC-TRV	AX-109289250	5D	543233264	3.73212	7.539	0.510204	-	AA	GG	AA	GG	GG	AA	GG	AA	GG	AA	GG	GG	AA	GG	GG	AA	AA	AA	AA	GG	AA	AA	GG	AA	AA	GG	AA	AA	AA	AA	AA	AA	AA	AA	GG	AA	AA	GG	AA	GG	AA	AA
OHC-TRV	AX-111645842	5D	543243515	3.5349	7.04	0.510204	-	TT	CC	TT	CC	CC	TT	CC	TT	CC	TT	CC	CC	TT	CC	CC	TT	TT	TT	TT	CC	TT	TT	CC	TT	TT	CC	TT	TT	TT	TT	TT	TT	TT	TT	CC	TT	TT	CC	TT	CC	TT	TT
OHC-TRV	AX-110717809	5D	543243697	3.57263	7.103	0.510204	-	CC	TT	CC	TT	TT	CC	TT	CC	TT	CC	TT	TT	CC	TT	TT	CC	CC	CC	CC	TT	CC	CC	TT	CC	CC	TT	CC	CC	CC	CC	CC	CC	CC	CC	TT	CC	CC	TT	CC	TT	CC	CC
OHC-TRV	AX-109834115	5D	543270077	3.5349	7.04	0.510204	-	GG	TT	GG	TT	TT	GG	TT	GG	TT	GG	TT	TT	GG	TT	TT	GG	GG	GG	GG	TT	GG	GG	TT	GG	GG	TT	GG	GG	GG	GG	GG	GG	GG	GG	TT	GG	GG	TT	GG	TT	GG	GG
OHC-TRV	AX-109537755	5D	543271235	4.0901	8.526	2.04082	-	AA	GG	AA	GG	GG	AA	GG	AA	GG	AA	GG	GG	AA	GG	GG	AA	AA	AA	AA	GG	AA	AA	GG	AA	AA	GG	AA	AA	AA	AA	AA	AA	AA	AA	GG	AA	AA	GG	AA	GG	AA	AA
OHC-TRV	AX-109556867	5D	543271581	3.57669	7.111	0	-	GG	AA	GG	AA	AA	GG	AA	GG	AA	GG	AA	AA	GG	AA	AA	GG	GG	GG	GG	AA	GG	GG	AA	GG	GG	AA	GG	GG	GG	GG	GG	GG	GG	GG	AA	GG	GG	AA	GG	AA	GG	GG
OHC-TRV	AX-109977315	5D	543273718	3.5349	7.04	0.510204	-	CC	TT	CC	TT	TT	CC	TT	CC	TT	CC	TT	TT	CC	TT	TT	CC	CC	CC	CC	TT	CC	CC	TT	CC	CC	TT	CC	CC	CC	CC	CC	CC	CC	CC	TT	CC	CC	TT	CC	TT	CC	CC
OHC-TRV	AX-111449097	5D	543293856	3.82824	9.83	1.53061	-	AA	TT	AT	TT	TT	TT	TT	AT	TT	AT	TT	TT	AA	TT	TT	AA	AA	AT	AT	TT	AA	AA	TT	AA	AA	TT	AA	AA	AA	AA	AA	AA	AT	AT	TT	AA	AA	TT	AA	TT	AA	AA
OHC-TRV	AX-111087473	5D	543296305	3.57669	7.111	0.510204	-	CC	TT	CC	TT	TT	CC	TT	CC	TT	CC	TT	TT	CC	TT	TT	CC	CC	CC	CC	TT	CC	CC	TT	CC	CC	TT	CC	CC	CC	CC	CC	CC	CC	CC	TT	CC	CC	TT	CC	TT	CC	CC
OHC-TRV	AX-109838322	5D	543299455	3.58314	7.469	6.12245	-	TT	GG	TT	GG	GG	TT	GG	TT	GG	TT	GG	GG	TT	GG	GG	TT	TT	NN	TT	GG	TT	TT	GG	TT	TT	GG	TT	TT	TT	TT	TT	TT	TT	TT	GG	TT	TT	GG	TT	GG	TT	TT
OHC-TRV	AX-111740150	5D	543300377	3.51283	7.045	1.53061	-	AA	CC	AA	CC	CC	AA	CC	AA	CC	AA	NN	CC	AA	CC	CC	AA	AA	AA	AA	CC	AA	AA	CC	AA	AA	CC	AA	AA	AA	AA	AA	AA	AA	AA	CC	AA	AA	CC	AA	CC	AA	AA
OHC-TRV	AX-109030820	5D	543337741	3.57669	7.111	0	-	CC	TT	CC	TT	TT	CC	TT	CC	TT	CC	TT	TT	CC	TT	TT	CC	CC	CC	CC	TT	CC	CC	TT	CC	CC	TT	CC	CC	CC	CC	CC	CC	CC	CC	TT	CC	CC	TT	CC	TT	CC	CC
OHC-TRV	AX-109854308	5D	543340777	3.55816	7.075	0.510204	-	GG	AA	GG	AA	AA	GG	AA	GG	AA	GG	AA	AA	GG	AA	AA	GG	GG	GG	GG	AA	GG	GG	AA	GG	GG	AA	GG	GG	GG	GG	GG	GG	GG	GG	AA	GG	GG	AA	GG	AA	GG	GG
OHC-TRV	AX-111049655	5D	543406718	3.76607	7.652	0.510204	+	TT	CC	TT	CC	CC	TT	CC	TT	CC	TT	CC	CC	TT	CC	CC	TT	TT	TT	TT	CC	TT	TT	CC	TT	TT	CC	TT	TT	TT	TT	TT	TT	TT	TT	CC	TT	TT	CC	TT	CC	TT	TT
OHC-TRV	AX-108823598	5D	543408289	3.57669	7.111	0	+	CC	TT	CC	TT	TT	CC	TT	CC	TT	CC	TT	TT	CC	TT	TT	CC	CC	CC	CC	TT	CC	CC	TT	CC	CC	TT	CC	CC	CC	CC	CC	CC	CC	CC	TT	CC	CC	TT	CC	TT	CC	CC
OHC-TRV	AX-109358321	5D	543428185	3.57669	7.111	0	-	TT	CC	TT	CC	CC	TT	CC	TT	CC	TT	CC	CC	TT	CC	CC	TT	TT	TT	TT	CC	TT	TT	CC	TT	TT	CC	TT	TT	TT	TT	TT	TT	TT	TT	CC	TT	TT	CC	TT	CC	TT	TT
OHC-TRV	AX-111506039	5D	543440713	3.8231	9.495	0	-	AA	AG	AA	AG	AG	AA	GG	AA	AG	AA	AG	AG	AA	GG	GG	AA	AA	AA	AA	AG	AA	AA	AG	AA	AA	AG	AA	AA	AA	AA	AA	AA	AA	AA	AG	AA	AA	AG	AA	AG	AA	AA
OHC-TRV	AX-109483714	5D	543442180	3.94754	8.222	1.53061	-	AA	CC	AA	CC	CC	AA	CC	AA	CC	AA	CC	CC	AA	CC	CC	AA	AA	AA	AA	CC	AA	AA	CC	AA	AA	CC	AA	AA	AA	AA	AA	AA	AA	AA	CC	AA	AA	CC	AA	CC	AA	AA
OHC-TRV	AX-110979095	5D	543444380	4.27538	8.869	1.53061	-	GG	AA	GG	AA	AA	GG	AA	GG	AA	GG	AA	AA	GG	AA	AA	GG	GG	GG	GG	AA	GG	GG	AA	GG	GG	AA	GG	GG	GG	GG	GG	GG	GG	GG	AA	GG	GG	AA	GG	AA	GG	GG
OHC-TRV	AX-111041470	5D	543444542	3.5739	8.849	0	-	TT	CC	TT	CC	CC	TT	CC	TT	CC	TT	CC	CC	TT	CC	CC	TT	TT	TT	TT	CC	TT	TT	CC	TT	TT	CC	TC	TT	TT	TT	TT	TT	TT	TT	CC	TT	TT	CC	TT	CC	TT	TT
OHC-TRV	AX-94694256	5D	543466717	3.61795	9.008	1.02041	-	GG	CC	GG	CC	CC	GG	CC	GG	CC	GG	CC	CC	GG	CC	CC	GG	GG	GG	GG	CC	GG	GG	CC	GG	GG	CC	GG	GG	GG	GG	GG	GG	GG	GG	CC	GG	GG	CC	GG	CC	GG	GG
OHC-TRV	AX-95239324	5D	543466925	4.28731	8.831	0	-	CC	GG	CC	GG	GG	CC	GG	CC	GG	CC	GG	GG	CC	GG	GG	CC	CC	CC	CC	GG	CC	CC	GG	CC	CC	GG	CC	CC	CC	CC	CC	CC	CC	CC	GG	CC	CC	GG	CC	GG	CC	CC
OHC-TRV	AX-94616895	5D	543466939	3.91108	9.936	3.06122	-	AA	GG	AA	GG	GG	AA	GG	AA	GG	AA	GG	NN	AA	GG	GG	AA	AA	AA	AA	GG	AA	AA	GG	AA	AA	GG	AA	AA	AA	AA	AA	AA	NN	NN	GG	AA	AA	GG	AA	GG	AA	AA
OHC-TRV	AX-94500101	5D	543466990	3.80612	9.495	1.02041	-	GG	AA	GG	AA	AA	GG	AA	GG	AA	GG	AA	AA	GG	AA	AA	GG	GG	GG	GG	AA	GG	GG	AA	GG	GG	AA	GG	GG	GG	GG	GG	GG	NN	GA	AA	GG	GG	AA	GG	AA	GG	GG
OHC-TRV	AX-95158861	5D	543467039	3.5253	8.76	0.510204	-	AA	GG	AA	GG	GG	AA	GG	AA	GG	AA	GG	GG	AA	GG	GG	AA	AA	AA	AA	GG	AA	AA	GG	AA	AA	GG	AA	AA	AA	AA	AA	AA	AA	AA	GG	AA	AA	GG	AG	GG	AA	AA
OHC-TRV	AX-94669057	5D	543467049	4.28731	8.831	0	-	CC	GG	CC	GG	GG	CC	GG	CC	GG	CC	GG	GG	CC	GG	GG	CC	CC	CC	CC	GG	CC	CC	GG	CC	CC	GG	CC	CC	CC	CC	CC	CC	CC	CC	GG	CC	CC	GG	CC	GG	CC	CC
OHC-TRV	AX-94461908	5D	543467102	4.28731	8.831	0	-	CC	TT	CC	TT	TT	CC	TT	CC	TT	CC	TT	TT	CC	TT	TT	CC	CC	CC	CC	TT	CC	CC	TT	CC	CC	TT	CC	CC	CC	CC	CC	CC	CC	CC	TT	CC	CC	TT	CC	TT	CC	CC
OHC-TRV	AX-95129324	5D	543468861	4.0848	8.478	3.06122	-	AA	GG	AA	GG	GG	AA	GG	AA	GG	AA	GG	GG	AA	GG	GG	AA	AA	AA	AA	GG	AA	AA	GG	AA	AA	GG	AA	AA	AA	AA	AA	AA	AA	AA	GG	AA	AA	GG	AA	GG	AA	AA
OHC-TRV	AX-95167417	5D	543471978	3.88432	9.661	0.510204	+	CC	TT	CC	TT	TT	CC	TT	CC	TT	CC	TT	TT	CC	NN	TT	CC	CC	CC	CC	TT	CC	CC	TT	CC	CC	TT	CC	CC	CC	CC	CC	CC	CC	CC	TT	CC	CC	TT	CC	TT	CC	CC
OHC-TRV	AX-94489554	5D	543472082	4.28731	8.831	0	+	GG	CC	GG	CC	CC	GG	CC	GG	CC	GG	CC	CC	GG	CC	CC	GG	GG	GG	GG	CC	GG	GG	CC	GG	GG	CC	GG	GG	GG	GG	GG	GG	GG	GG	CC	GG	GG	CC	GG	CC	GG	GG
OHC-TRV	AX-95077432	5D	543472807	4.10472	10.414	1.02041	+	CC	TT	CC	TT	TT	CC	TT	CC	TT	CC	TT	TT	CC	TT	TT	CC	CC	CC	CC	TT	CC	CC	TT	CC	CC	TT	CC	CC	CC	CC	CC	CC	CC	CC	TT	CC	CC	TT	CC	TT	CC	CC
OHC-TRV	AX-111811030	5D	543493972	3.77877	9.84	3.06122	+	AA	GG	AA	GG	GG	AA	GG	AA	GG	AA	GG	GG	AA	GG	GG	AA	AA	AA	AA	GG	AA	AA	GG	AA	AA	GG	AA	AA	AA	AA	AA	AA	AA	AA	GG	AA	AA	GG	AA	GG	AA	AA
OHC-TRV	AX-108748350	5D	543496171	4.12432	8.473	1.02041	+	TT	CC	TT	CC	CC	TT	CC	TT	CC	TT	CC	CC	TT	CC	CC	TT	TT	TT	TT	CC	TT	TT	CC	TT	TT	CC	TT	TT	TT	TT	TT	TT	TT	TT	CC	TT	TT	CC	TT	CC	TT	TT
OHC-TRV	AX-111731466	5D	543497233	3.66708	9.09	0	+	AG	GG	AA	GG	GG	AG	GG	AA	GG	AA	GG	GG	AA	GG	GG	AA	AG	AA	AA	GG	AG	AG	GG	AA	AA	GG	AG	AA	AG	AG	AA	AG	AA	AA	GG	AG	AG	GG	AA	GG	AA	AA
OHC-TRV	AX-108788165	5D	543501547	3.67187	7.597	1.53061	+	CC	AA	CC	AA	AA	CC	AA	CC	AA	CC	AA	AA	CC	AA	AA	CC	CC	CC	CC	AA	CC	CC	AA	CC	CC	AA	CC	CC	CC	CC	CC	CC	CC	CC	AA	CC	CC	AA	CC	AA	CC	CC
OHC-TRV	AX-110930601	5D	543509371	4.25736	8.767	0.510204	+	CC	TT	CC	TT	TT	CC	TT	CC	TT	CC	TT	TT	CC	TT	TT	CC	CC	CC	CC	TT	CC	CC	TT	CC	CC	TT	CC	CC	CC	CC	CC	CC	CC	CC	TT	CC	CC	TT	CC	TT	CC	CC
OHC-TRV	AX-111386652	5D	543509551	4.26185	8.777	0.510204	+	TT	CC	TT	CC	CC	TT	CC	TT	CC	TT	CC	CC	TT	CC	CC	TT	TT	TT	TT	CC	TT	TT	CC	TT	TT	CC	TT	TT	TT	TT	TT	TT	TT	TT	CC	TT	TT	CC	TT	CC	TT	TT
OHC-TRV	AX-89390486	5D	543509800	3.56726	8.832	0	+	GG	TT	GG	TT	TT	GG	TT	GG	TT	GG	TT	TT	GG	TT	TT	GG	GG	GG	GG	TT	GG	GG	TT	GG	GG	TT	GG	GG	GG	GG	GG	GG	GG	GG	TT	GG	GG	TT	GG	TT	GG	GG
OHC-TRV	AX-110477779	5D	543535336	3.55782	7.066	0	-	CC	TT	CC	TT	TT	CC	TT	CC	TT	CC	TT	TT	CC	TT	TT	CC	CC	CC	CC	CC	CC	CC	TT	CC	CC	TT	CC	CC	CC	CC	CC	CC	CC	CC	TT	CC	CC	TT	CC	TT	CC	CC
OHC-TRV	AX-111002284	5D	543538205	3.55782	7.066	0	-	GG	AA	GG	AA	AA	GG	AA	GG	AA	GG	AA	AA	GG	AA	AA	GG	GG	GG	GG	GG	GG	GG	AA	GG	GG	AA	GG	GG	GG	GG	GG	GG	GG	GG	AA	GG	GG	AA	GG	AA	GG	GG
OHC-TRV	AX-111097022	5D	543577771	3.55782	7.066	0	+	CC	AA	CC	AA	AA	CC	AA	CC	AA	CC	AA	AA	CC	AA	AA	CC	CC	CC	CC	CC	CC	CC	AA	CC	CC	AA	CC	CC	CC	CC	CC	CC	CC	CC	AA	CC	CC	AA	CC	AA	CC	CC
OHC-TRV	AX-109970493	5D	543578306	3.55782	7.066	0	+	AA	CC	AA	CC	CC	AA	CC	AA	CC	AA	CC	CC	AA	CC	CC	AA	AA	AA	AA	AA	AA	AA	CC	AA	AA	CC	AA	AA	AA	AA	AA	AA	AA	AA	CC	AA	AA	CC	AA	CC	AA	AA
OHC-TRV	AX-110425563	5D	543587221	3.55782	7.066	0	+	CC	TT	CC	TT	TT	CC	TT	CC	TT	CC	TT	TT	CC	TT	TT	CC	CC	CC	CC	CC	CC	CC	TT	CC	CC	TT	CC	CC	CC	CC	CC	CC	CC	CC	TT	CC	CC	TT	CC	TT	CC	CC
OHC-TRV	AX-94686257	5D	543688089	3.5649	7.083	0	+	CC	CC	CC	CC	CC	CC	GG	CC	CC	CC	CC	CC	CC	CC	CC	CC	CC	CC	CC	GG	CC	CC	CC	CC	CC	CC	CC	CC	CC	CC	CC	CC	CC	CC	CC	CC	CC	CC	CC	CC	CC	CC
OHC-TRV	AX-95135799	5D	543688092	3.5649	7.083	0	+	AA	AA	AA	AA	AA	AA	GG	AA	AA	AA	AA	AA	AA	AA	AA	AA	AA	AA	AA	GG	AA	AA	AA	AA	AA	AA	AA	AA	AA	AA	AA	AA	AA	AA	AA	AA	AA	AA	AA	AA	AA	AA
IHC-NRT	AX-111489977	2A	771341710	3.72834	9.432	1.53061	+	TT	GG	GG	GG	GG	GG	TT	GG	TT	GG	GG	GG	GG	NN	TT	TT	TT	TT	GG	GG	GG	GG	GG	TT	TT	TT	NN	TT	TT	GG	TT	TT	GG	GG	TT	TT	TT	TT	GG	GG	GG	TT
IHC-NRT	AX-108869574	2A	771344834	4.00164	10.453	6.12245	+	GG	CC	NN	CC	NN	NN	GG	NN	GG	CC	CC	CC	NN	GG	GG	GG	GG	GG	CC	CC	CC	CC	CC	GG	GG	GG	GC	GG	GG	CC	GG	GG	CC	CC	GG	GG	GG	GG	CC	CC	CC	GG
OHC-NRT	AX-109848418	2A	769555557	3.5779	7.233	2.04082	-	CC	CC	CC	CC	CC	CC	CC	CC	CC	TT	TT	CC	CC	CC	CC	CC	CC	CC	CC	CC	CC	CC	CC	CC	CC	CC	CC	CC	CC	CC	CC	CC	CC	CC	CC	CC	CC	CC	CC	TT	TT	TT
IHC-NRT	AX-108773638	5B	571247790	3.64966	9.179	2.04082	+	AA	AA	AA	AA	AA	GG	GG	AA	AA	GG	AA	AA	GG	AA	AA	GG	AA	GG	GG	GG	AA	AA	AA	AA	GG	AA	GG	AA	AA	AA	AA	AA	AA	AA	AA	GG	AA	AA	AA	AA	AA	GG
OHC-NRT	AX-89521117	5B	572141415	3.54271	8.771	0	+	CC	CC	CC	CC	CC	CC	CC	CC	GG	CC	CC	CC	CC	CC	CC	CC	CC	CC	CC	CC	CC	CC	CC	CC	CC	CC	GG	GG	GG	CC	CC	GG	CC	CC	CC	CC	CC	CC	GG	CC	CC	GG
IHC-NRT	AX-108725987	Un	71056531	3.65843	9.203	2.55102	-	AA	CC	AA	AA	AA	AA	AA	AA	AA	AA	CC	AA	AA	AA	AA	AA	AA	AA	AC	AA	AA	CC	AA	AA	AA	NN	AA	AA	AA	CC	CC	AA	AA	AA	AA	AA	AA	NN	AA	AA	AA	AA
OHC-NRT	AX-109904834	Un	77403358	3.53813	7.075	1.53061	+	CC	CC	CC	CC	CC	NN	TT	CC	CC	TT	CC	CC	CC	TT	TT	CC	CC	CC	TT	CC	TT	CC	TT	CC	CC	CC	CC	CC	CC	CC	CC	CC	CC	CC	CC	CC	TT	CC	TT	CC	TT	TT
OPC-RDW	AX-111649489	5B	397241851	3.56355	7.022	0.510204	+	CC	TT	TT	TT	TT	TT	TT	TT	TT	CC	TT	TT	TT	TT	TT	TT	CC	CC	TT	TT	TT	TT	TT	TT	TT	TT	CC	CC	CC	TT	TT	TT	TT	CC	CC	TT	TT	TT	TT	TT	CC	CC
OPC-RDW	AX-110419051	5B	397535301	3.5495	7.277	7.14286	+	CC	TT	TT	TT	TT	TT	TT	TT	TT	CC	TT	TT	TT	TT	TT	TT	NN	NN	TT	TT	TT	TT	TT	TT	TT	TT	CC	CC	CC	TT	TT	TT	TT	CC	CC	TT	TT	TT	TT	TT	CC	CC
OPC-RDW	AX-109835270	5B	397790238	3.51422	6.884	0.510204	+	GG	AA	AA	AA	AA	AA	AA	AA	AA	GG	AA	AA	AA	AA	AA	AA	GG	GG	AA	AA	AA	AA	AA	AA	AA	AA	GG	GG	GG	AA	AA	AA	AA	GG	GG	AA	AA	AA	AA	AA	GG	GG
OPC-RDW	AX-110550045	5B	397829890	3.70633	7.427	2.55102	-	GG	AA	AA	AA	AA	AA	AA	AA	AA	GG	AA	AA	AA	AA	AA	AA	GG	GG	AA	AA	AA	AA	AA	AA	AA	AA	GG	GG	GG	AA	AA	AA	AA	GG	GG	AA	AA	AA	AA	AA	GG	GG
OPC-RDW	AX-111547988	5B	397896727	3.82056	9.504	2.55102	+	GG	AA	AA	AA	AA	AA	AA	AA	AA	GG	AA	AA	AA	AA	AA	AA	GG	GG	AA	AA	AA	AA	AA	AA	AA	NN	GG	GG	GG	AA	AA	AA	AA	GG	GG	AA	AA	AA	AA	AA	GG	GG
OHC-RDW	AX-109371460	5B	410880297	3.72804	10.298	3.06122	+	CC	AA	AA	AA	AA	AA	CC	AA	AA	CC	AA	AA	CC	AA	AA	AA	CC	CC	CC	CC	AA	AA	AA	AA	AA	CC	CC	CC	CC	AA	AA	AA	AA	CC	CC	CC	AA	AA	AA	CC	CC	CC
Un,unmapped markers. The below same as.
[truncated: 156 more columns]

## Sheet: Table S6
TABLE S6. Physical positions and associated traits of the pleiotropic SNP markers from different growing environments
Environments	SNP	Chromosome	Position	Traits
IHC	AX-109530172	1D	427322222	TRV TRA
IHC	AX-110080381	1D	486736783	TRL TRA
IHC	AX-95142594	2B	501010409	TRL TRA
IHC	AX-94585582	2B	785890691	TRL TRA
IHC	AX-110461590	3B	48393357	TRV TRA
IHC	AX-110934893	3B	173035929	TRL TRA
IHC	AX-86177222	3D	460497397	TRL TRA
IHC	AX-108806791	5D	547808718	TRV TRA
IHC	AX-110392519	7A	13776699	TRL NRT
OHC	AX-111540623	1B	573753389	ARD TRL
OHC	AX-111589806	1B	573760316	ARD TRL
OHC	AX-111465117	1D	10955834	TRL TRA
OHC	AX-95166678	1D	484165298	TRL TRA
OHC	AX-94514158	1D	484265459	TRL TRA
OHC	AX-109309637	2A	734531645	NRT TRV TRA
OHC	AX-108953236	2A	718137665	RDW TRA
OHC	AX-111054526	2B	524690	ARD TRL TRA
OHC	AX-110457661	2B	553352	TRL NRT
OHC	AX-111184878	2B	11457973	TRL TRA
OHC	AX-111520655	2B	12034941	TRL NRT
OHC	AX-109998008	2B	117917225	TRL TRA
OHC	AX-109398880	3A	696276822	TRV TRA
OHC	AX-110428526	3D	13422987	TRV TRA
OHC	AX-110927916	4B	657452682	TRL TRA
OHC	AX-94663666	4D	428938964	TRV TRA
OHC	AX-111175551	5A	430637725	TRV TRA
OHC	AX-94726741	5B	391752649	TRV TRA
OHC	AX-109382480	5B	557279662	TRL TRV TRA
OHC	AX-111765731	5B	557293226	TRV TRA
OHC	AX-109054771	5B	557696839	TRL NRT
OHC	AX-111745749	5B	558286151	TRL NRT
OHC	AX-89521117	5B	572141415	TRL NRT
OHC	AX-110605496	6B	5809782	TRL NRT
OHC	AX-94506013	6D	307117631	TRL TRV TRA
OHC	AX-94399261	7A	100759746	TRV TRA
OHC	AX-95009696	7B	495305940	TRL TRA
OHC	AX-109382258	7D	17833126	TRL NRT
OHC	AX-95211340	Un	15912166	TRL TRA
OHC	AX-112286211	1B	572913310	ARD TRL
OPC	AX-111479104	1D	464378736	TRL NRT
OPC	AX-109493970	2B	720484206	TRV TRA
OPC	AX-110366223	2D	511940132	TRV TRA
OPC	AX-111500835	2D	500805709	TRV TRA
OPC	AX-111106906	3D	587048778	TRL TRA
OPC	AX-94861334	4A	742001816	TRL TRA
OPC	AX-108918389	5A	18757991	TRV TRA
OPC	AX-110988066	5A	31002640	TRL NRT TRA
OPC	AX-94593240	6A	12387218	TRV TRA
OPC	AX-109282314	6B	668037182	TRL NRT
OPC	AX-111575169	6B	668247134	TRL NRT
OPC	AX-109335802	6B	668251309	TRL NRT
OPC	AX-109299756	6B	668427008	TRL NRT
OPC	AX-110980279	6B	668428096	TRL NRT
OPC	AX-111564861	6B	668434313	TRL NRT
OPC	AX-109540848	6B	668435851	TRL NRT
OPC	AX-109290085	6D	4031217	TRL NRT

## Sheet: Table S7
TABLE S7. Gene annotation of the genomic region (737.85-742.00 Mb) on chromosome 4A of Chinese Spring
Wheat	Chromosome	Start	End	Functional annotation	Oryza sativa L.	Functional annotation	Arabidopsis	Functional annotation
TraesCS4A02G483800	4A	738669166	738671129	Protein kinase domain,Protein kinase-like domain superfamily	Os01t0957100， LOC_Os01g72700.	Protein kinase,core domain containing protein	-
TraesCS4A02G483900	4A	738709861	738712087	Protein kinase domain,Protein kinase-like domain superfamily	Os02t0227700， LOC_Os02g13430	Receptor-like protein kinase 5 precursor,putative,expressed	AT3G17840	Encodes a receptor-like kinase found at the cell surface of various tissues. Its function remains unknown.
TraesCS4A02G484000	4A	738728635	738741184	Jacalin-like lectin domain,Jacalin-like lectin domain superfamily,Protein kinase domain,Protein kinase, ATP binding site,Serine/threonine-protein kinase,active site,Protein kinase-like domain superfamily	Os11t0212300， LOC_Os11g10640	Protein kinase domain containing protein,expressed	-
TraesCS4A02G484100	4A	738742091	738743500	F-box-like domain superfamily	-		-
TraesCS4A02G484200	4A	738745647	738747297	Yippee domain,Yippee family,Yippee/Mis18/Cereblon	LOC_Os11g35020	Yippee zinc-binding protein,putative,expressed	AT4G27745	Protein yippee-like
TraesCS4A02G484300	4A	738747439	738754291	ATP-dependent RNA helicase Ski2,C-terminal,DEAD/DEAH box helicase domain,Helicase superfamily 1/2,ATP-binding domain,Helicase,P-loop containing nucleoside triphosphate hydrolase,rRNA-processing arch domain	LOC_Os12g18140	Superkiller viralicidic activity 2-like 2,putative,expressed	AT2G42270	DExH-box ATP-dependent RNA helicase DExH13
TraesCS4A02G484400	4A	738754635	738758147	Domain of unknown function DUF4220,Protein of unknown function DUF594	LOC_Os07g17050	Retrotransposon protein,putative,unclassified,expressed	-
TraesCS4A02G484500	4A	738764025	738768727	Domain of unknown function DUF4220,Protein of unknown function DUF594	LOC_Os01g58500	Expressed protein	-
TraesCS4A02G484600	4A	738780809	738784462	WD40-like Beta Propeller, Six-bladed beta-propeller,TolB-like,	-
TraesCS4A02G484700	4A	738815309	738816883	VWA-Hint protein,Vwaint domain,von Willebrand factor A-like domain superfamily,von Willebrand factor, type A	LOC_Os12g24390	Retrotransposon protein,putative,unclassified,expressed	-
TraesCS4A02G484800	4A	738886426	738890686	Glycoside hydrolase family 32, Beta-fructofuranosidase,Concanavalin A-like lectin/glucanase domain superfamilyactive site,C-terminal,N-terminal,five-bladed beta-propellor domain superfamily	OSINV3	Glycosyl hydrolases,putative,expressed	AT1G12240	Acid beta-fructofuranosidase 4, vacuolar, Regulates root elongation
TraesCS4A02G484900	4A	738932767	738935633	-	-		-
TraesCS4A02G485000	4A	738960730	738964876	Glycoside hydrolase,family 32, Concanavalin A-like lectin/glucanase domain superfamily,C-terminal,N-terminal,five-bladed beta-propellor domain superfamily	OSINV3	Glycosyl hydrolases,putative,expressed	-
TraesCS4A02G485100	4A	738980242	738983792	Cytochrome P450, E-class, group I	LOC_Os03g53060	Cytochrome P450,putative,expressed	-
TraesCS4A02G485200	4A	739022048	739022542	-	LOC_Os05g44900	Expressed protein	-
TraesCS4A02G485300	4A	739027364	739039243	WD40 repeat,WD40-repeat-containing domain,WD40-repeat-containing domain superfamily,WD40/YVTN repeat-like-containing domain superfamily	LOC_Os09g24260	WD domain, G-beta repeat domain containing protein, expressed	AT3G50590	Transducin/WD40 repeat-like superfamily protein
TraesCS4A02G485400	4A	739064735	739068557	Concanavalin A-like lectin/glucanase domain superfamily,Glycoside hydrolase, family 32,C-terminal,N-terminal,five-bladed beta-propellor domain superfamily	OSINV3	Glycosyl hydrolases, putative, expressed	-
TraesCS4A02G485500	4A	739079337	739081425	Concanavalin A-like lectin/glucanase domain superfamily,Glycoside hydrolase, family 32,C-terminal,N-terminal,five-bladed beta-propellor domain superfamily	OSINV3	Glycosyl hydrolases, putative, expressed	-
TraesCS4A02G493800	4A	742138157	742138912	Kelch repeat type 1,Kelch-type beta propeller	OsFBK12	OsFBK12 - F-box domain and kelch repeat containing protein, expressed	AT1G14330	Kelch repeat type 1
TraesCS4A02G493900	4A	742156326	742161218	Leucine-rich repeat domain superfamily, Rx, N-terminal,Virus X resistance protein-like,coiled-coil domain, NB-ARC,P-loop containing nucleoside triphosphate hydrolase	LOC_Os11g37790	Mla, putative, expressed	AT1G12220	Disease resistance protein
TraesCS4A02G494000	4A	742163273	742165522	F-box-like domain superfamily	LOC_Os03g64360	OsFBX113 - F-box domain containing protein, expressed	-
TraesCS4A02G494100	4A	742267879	742271007	Leucine-rich repeat domain superfamily,NB-ARC,P-loop containing nucleoside triphosphate hydrolase	LOC_Os11g46200	Leucine Rich Repeat family protein, expressed	-
TraesCS4A02G494200	4A	742271059	742271664	Rx, N-terminal,Virus X resistance protein-like,coiled-coil domain	LOC_Os11g39320	LZ-NBS-LRR class, putative, expressed	-
TraesCS4A02G494300	4A	742273887	742278356	NB-ARC, P-loop containing nucleoside triphosphate hydrolase,Rx,N-terminal	LOC_Os08g28540	Resistance protein LR10, putative, expressed	-
TraesCS4A02G494400	4A	742280559	742290286	DALR anticodon binding,Glycine-tRNA ligase,alpha subunit,beta subunit,Glycine-tRNA synthetase,heterodimeric	LOC_Os08g28540	Resistance protein LR10, putative, expressed	EDD1, AT3G48110	Glycine--tRNA ligase, chloroplastic/mitochondrial 2
TraesCS4A02G494500	4A	742312166	742314735	Domain of unknown function DUF4220,Protein of unknown function DUF594	Os07t0456033		-
TraesCS4A02G494600	4A	742319632	742322309	Domain of unknown function DUF4220,Protein of unknown function DUF594	Os07t0456033		-

## Sheet: Table S8
TABLE S8. The expression data (FPKM) of candidate genes in the organs at different stages
Gene ID	Grain_Z71	Grain_Z75	Grain_Z85	Leaf_Z10	Leaf_Z23	Leaf_Z71	Root_Z10	Root_Z13	Root_Z39	Spike_Z32	Spike_Z39	Spike_Z65	Stem_Z30	Stem_Z32	Stem_Z65
TraesCS4A02G483900	2.17	0.45	2.52	0.77	1.55	1.1	1.17	1.74	1.61	2.96	3.88	4.37	1.93	2.71	1.72
TraesCS4A02G484000	0.02	0	0.02	5.45	34.33	36.05	0.08	0.12	0.29	0.11	0.2	0.5	0.29	0.9	1.27
TraesCS4A02G484200	8.45	2.95	6.16	7.55	6.22	8.09	20.87	15.17	18.55	6.68	9.12	12.3	9.25	15.35	22.46
TraesCS4A02G484300	5.37	0.67	8.33	4.4	6.85	1.91	6.11	6.7	6.53	7.29	4.65	4.54	11.51	3.66	2.2
TraesCS4A02G484500	0.03	0	0	0.26	0.28	0	0.04	0.01	0.01	0.36	0.49	0.03	0.26	0.26	0.01
TraesCS4A02G484600	40.26	0.76	3.11	184.8	17.19	1.57	0	1.78	2.64	32.31	67.29	68.87	41.57	62.25	1.3
TraesCS4A02G484700	92.29	1.45	5.86	398.24	24.43	0.04	0.54	0.41	0.22	101.07	209.65	143.92	102.27	116.06	0.08
TraesCS4A02G484800	3.24	0.6	0.33	29.61	30.21	11.53	53.46	52.55	56.33	0.37	8.92	7.27	9.49	7.7	1.96
TraesCS4A02G485000	0.01	0	0.01	0	1.12	108.67	0.01	0.19	0.09	0.03	0.09	3.91	1.39	46.13	104.69
TraesCS4A02G485300	6.96	2.47	4.51	5.66	4.37	3.17	9.77	8.06	8.49	8.57	12.51	6.8	9.82	7.3	4.79
TraesCS4A02G485400	277.86	38.14	0.12	88.74	150.53	7.33	15.9	117.12	122.77	419.41	379.7	372.98	97.21	185.16	98.69
TraesCS4A02G485500	1.3	2.34	0.05	0.02	0.04	0	0.03	0.34	0.1	0.04	0.09	0.1	0.04	0.04	0
TraesCS4A02G493800	30.69	4.86	4.09	15.1	17.33	9.28	24.81	30.78	32.72	15.54	19.61	19.66	18.71	19.94	7.49
TraesCS4A02G493900	0.22	0.04	0.18	0.2	0.56	0.73	2.32	1.96	2.02	0.25	0.75	0.42	0.26	0.25	0.58
TraesCS4A02G494000	0.54	0.13	0	0.53	5.59	18.94	12.58	8.49	9.45	0.02	0.02	0.64	0.45	6.25	1.71
TraesCS4A02G494100	4.45	0.02	0.09	0.06	0.14	0.6	0.06	0.03	0.06	2.5	3.99	0.94	1.48	8.14	10.26
TraesCS4A02G494200	0.1	0.03	0.08	0.22	0.27	0.01	0.6	0.73	0.77	1.13	0.73	0.1	0.72	0.2	0.11
TraesCS4A02G494400	3.52	0.16	0.47	31.36	11.84	5.35	0.92	0.36	0.42	3.98	3.65	3.94	3.75	2.38	9.68
z10, First leaf through coleoptile;z13, 3 leaves unfolded; z23, Main shoot and 3 tillers; z30, Pseudostem erection; z32, second detectable node; z39, Flag leaf ligule and collar visible; z65, 1/2 of flowering complete; z71, Kernel (caryopsis) watery ripe; z75, Medium Milk; z85, Soft dough.
